# Supplementary material for: Children Facial Expression Production: Influence of Age, Gender, Emotion Subtype, Elicitation Condition and Culture
Source: Front Psychol. 2018 Apr 4;9:446. doi: 10.3389/fpsyg.2018.00446 (PMC5894457; doi:10.3389/fpsyg.2018.00446)
Supplement: Supplementary file 1 [file Data_Sheet_1.ZIP]

Archive with 3 entries (3 files):
- Script emotion nettoyé/emotion_analyses.Rmd
- Script emotion nettoyé/emotion_base.xlsx
- Script emotion nettoyé/emotion_DM.R
