# Supplementary material for: Children Facial Expression Production: Influence of Age, Gender, Emotion Subtype, Elicitation Condition and Culture
Source: Front Psychol. 2018 Apr 4;9:446. doi: 10.3389/fpsyg.2018.00446 (PMC5894457; doi:10.3389/fpsyg.2018.00446)
Supplement: Supplementary file 1 [file Data_Sheet_1.ZIP › Script emotion nettoyé/emotion_analyses.Rmd]

---
title: "Etude emotions"
author: "Hugues"
date: "20 février 2018"
output: word_document
---

```{r setup, echo=FALSE, include=FALSE}
knitr::opts_chunk$set(echo = F, warning = F)
```

```{r, include=F}
source('emotion_DM.R')
library(knitr)
```

```{r, echo =T}
data$score_dc <- ifelse(data$score_dc < 5, 0, 1)
```

# 1 Description de l'échantillon
```{r}
library(prettyR)
describe(data[,-1], num.desc = c('mean', 'sd', 'min', 'median', 'max', 'valid.n'))
```

***

# 2 Analyse bivariée

```{r}
library(lme4)
library(lmerTest)
mod_dc <- list()
for (i in var_explicatives) {
  mod_dc[[i]] <- summary(glmer(paste0('score_dc ~ ', i, ' + (1|child_name)'), data, family = binomial('logit')))
}
print(mod_dc)
```

## Interaction sexe*support (seulement pour les imitations)
```{r}
print(summary(glmer(score_dc ~ sexe * support + (1 | child_name), data[data$'tâche'=='imitation',], family = binomial('logit'))))
```


**********************************

# 3 Modèles multivariés sur échantillon global

## Modalité de référence: neutre

### Modèle sans interation
#### Résultats
```{r}
data$Emotion_attendue <- relevel(data$Emotion_attendue, ref = "neutre")
mod_dc_multi_3 <- glmer(score_dc ~ scolarite + tâche + Emotion_attendue + sexe + villes + modalité + ordre_passation + (1|child_name), data, family = binomial('logit'), glmerControl(optimizer="bobyqa"))
print(summary(mod_dc_multi_3)$optinfo$conv$lme4$messages)
print(summary(mod_dc_multi_3)$call)
kable(summary(mod_dc_multi_3)$coefficients)
```

#### OR
```{r}
kable(exp(as.matrix(summary(mod_dc_multi_3)$coefficients)[,1]))
```

### Modèle avec interaction sexe*emotion
#### Résultats
```{r}
data$Emotion_attendue <- relevel(data$Emotion_attendue, ref = "neutre")
mod_dc_multi_3bis <- glmer(score_dc ~ scolarite + tâche + Emotion_attendue*sexe + villes + modalité + ordre_passation + (1|child_name), data, family = binomial('logit'), glmerControl(optimizer="bobyqa"))
print(summary(mod_dc_multi_3bis)$optinfo$conv$lme4$messages)
print(summary(mod_dc_multi_3bis)$call)
kable(summary(mod_dc_multi_3bis)$coefficients)
```

#### OR
```{r}
kable(exp(as.matrix(summary(mod_dc_multi_3bis)$coefficients)[,1]))
```

### Modèle avec interaction sexe x age x emotion
#### Résultats
```{r}
data$Emotion_attendue <- relevel(data$Emotion_attendue, ref = "neutre")
mod_dc_multi_3ter <- glmer(score_dc ~  + tâche + scolarite*Emotion_attendue*sexe + villes + modalité + ordre_passation + (1|child_name), data, family = binomial('logit'), glmerControl(optimizer="bobyqa"))
print(summary(mod_dc_multi_3ter)$optinfo$conv$lme4$messages)
print(summary(mod_dc_multi_3ter)$call)
kable(summary(mod_dc_multi_3ter)$coefficients)
```

#### OR
```{r}
kable(exp(as.matrix(summary(mod_dc_multi_3ter)$coefficients)[,1]))
```


*****************

## Modalité de référence: colère
### Modèle sans interaction
#### Résultats
```{r}
data$Emotion_attendue <- relevel(data$Emotion_attendue, ref="colere")
mod_dc_multi_1 <- glmer(score_dc ~ scolarite + tâche + Emotion_attendue + sexe + villes + modalité + ordre_passation + (1|child_name), data, family = binomial('logit'), glmerControl(optimizer="bobyqa"))
print(summary(mod_dc_multi_1)$optinfo$conv$lme4$messages)
print(summary(mod_dc_multi_1)$call)
kable(summary(mod_dc_multi_1)$coefficients)
```


#### OR
```{r}
kable(exp(as.matrix(summary(mod_dc_multi_1)$coefficients)[,1]))
```

### Modèle avec interaction sexe*emotion
#### Résultats
```{r}
data$Emotion_attendue <- relevel(data$Emotion_attendue, ref="colere")
mod_dc_multi_1bis <- glmer(score_dc ~ scolarite + tâche + Emotion_attendue*sexe + villes + modalité + ordre_passation + (1|child_name), data, family = binomial('logit'), glmerControl(optimizer="bobyqa"))
print(summary(mod_dc_multi_1bis)$optinfo$conv$lme4$messages)
print(summary(mod_dc_multi_1bis)$call)
kable(summary(mod_dc_multi_1bis)$coefficients)
```

#### OR
```{r}
kable(exp(as.matrix(summary(mod_dc_multi_1bis)$coefficients)[,1]))
```

### Modèle avec iteraction sexe x emotion x age
#### Résultats
```{r}
data$Emotion_attendue <- relevel(data$Emotion_attendue, ref="colere")
mod_dc_multi_1ter <- glmer(score_dc ~  tâche + scolarite*Emotion_attendue*sexe + villes + modalité + ordre_passation + (1|child_name), data, family = binomial('logit'), glmerControl(optimizer="bobyqa"))
print(summary(mod_dc_multi_1ter)$optinfo$conv$lme4$messages)
print(summary(mod_dc_multi_1ter)$call)
kable(summary(mod_dc_multi_1ter)$coefficients)
```

#### OR
```{r}
kable(exp(as.matrix(summary(mod_dc_multi_1ter)$coefficients)[,1]))
```


**********************************

## Modalité de référence: tristesse
### Modèle sans interaction
#### Résultats
```{r}
data$Emotion_attendue <- relevel(data$Emotion_attendue, ref="tristesse")
mod_dc_multi_5 <- glmer(score_dc ~ scolarite + tâche + Emotion_attendue + sexe + villes + modalité + ordre_passation + (1|child_name), data, family = binomial('logit'), glmerControl(optimizer="bobyqa"))
print(summary(mod_dc_multi_5)$optinfo$conv$lme4$messages)
print(summary(mod_dc_multi_5)$call)
kable(summary(mod_dc_multi_5)$coefficients)
```


#### OR
```{r}
kable(exp(as.matrix(summary(mod_dc_multi_5)$coefficients)[,1]))
```

### Modèle avec interaction sexe*emotion
#### Résultats
```{r}
data$Emotion_attendue <- relevel(data$Emotion_attendue, ref="tristesse")
mod_dc_multi_5bis <- glmer(score_dc ~ scolarite + tâche + Emotion_attendue*sexe + villes + modalité + ordre_passation + (1|child_name), data, family = binomial('logit'), glmerControl(optimizer="bobyqa"))
print(summary(mod_dc_multi_5bis)$optinfo$conv$lme4$messages)
print(summary(mod_dc_multi_5bis)$call)
kable(summary(mod_dc_multi_5bis)$coefficients)
```

#### OR
```{r}
kable(exp(as.matrix(summary(mod_dc_multi_5bis)$coefficients)[,1]))
```


### Modèle avec interaction sexe*age
#### Résultats
```{r}
data$Emotion_attendue <- relevel(data$Emotion_attendue, ref="tristesse")
mod_dc_multi_5bis <- glmer(score_dc ~ scolarite*sexe + tâche + Emotion_attendue + villes + modalité + ordre_passation + (1|child_name), data, family = binomial('logit'), glmerControl(optimizer="bobyqa"))
print(summary(mod_dc_multi_5bis)$optinfo$conv$lme4$messages)
print(summary(mod_dc_multi_5bis)$call)
kable(summary(mod_dc_multi_5bis)$coefficients)
```

#### OR
```{r}
kable(exp(as.matrix(summary(mod_dc_multi_5bis)$coefficients)[,1]))
```


### Modèle avec iteraction sexe x emotion x age
#### Résultats
```{r}
data$Emotion_attendue <- relevel(data$Emotion_attendue, ref="tristesse")
mod_dc_multi_5ter <- glmer(score_dc ~  tâche + scolarite*Emotion_attendue*sexe + villes + modalité + ordre_passation + (1|child_name), data, family = binomial('logit'), glmerControl(optimizer="bobyqa"))
print(summary(mod_dc_multi_5ter)$optinfo$conv$lme4$messages)
print(summary(mod_dc_multi_5ter)$call)
kable(summary(mod_dc_multi_5ter)$coefficients)
```

#### OR
```{r}
kable(exp(as.matrix(summary(mod_dc_multi_5ter)$coefficients)[,1]))
```
