# Supplementary material for: Children Facial Expression Production: Influence of Age, Gender, Emotion Subtype, Elicitation Condition and Culture
Source: Front Psychol. 2018 Apr 4;9:446. doi: 10.3389/fpsyg.2018.00446 (PMC5894457; doi:10.3389/fpsyg.2018.00446)
Supplement: Supplementary file 1 [file Data_Sheet_1.ZIP › Script emotion nettoyé/emotion_base.xlsx]

## Sheet: Feuil1
child_name	naissance	scolarite	sexe	ordre_passation	tâche	support	modalité	Emotion_attendue	noteColere	noteJoie	noteTristesse	noteNeutre	villes
02-1-B	2017-02-19	1	0	1	imitation	femme	visuel	neutre	0	0	0	10	Nice
02-1-B	2017-02-19	1	0	1	imitation	homme	visuel	joie	0	6	0	0	Nice
02-1-B	2017-02-19	1	0	1	imitation	homme	visuel	colere	4	0	0	0	Nice
02-1-B	2017-02-19	1	0	1	imitation	homme	visuel	tristesse	0	0	7	0	Nice
02-1-B	2017-02-19	1	0	1	imitation	homme	visuel	neutre	0	0	0	10	Nice
02-1-B	2017-02-19	1	0	1	imitation	femme	visuel	tristesse	1	0	5	0	Nice
02-1-B	2017-02-19	1	0	1	imitation	femme	visuel	colere	0	0	0	5	Nice
02-1-B	2017-02-19	1	0	1	imitation	femme	visuel	joie	1	0	0	0	Nice
02-1-B	2017-02-19	1	0	1	mime	mot	visuel	tristesse	0	0	3	0	Nice
02-1-B	2017-02-19	1	0	1	mime	mot	visuel	colere	10	0	0	0	Nice
02-1-B	2017-02-19	1	0	1	mime	mot	visuel	joie	0	7	0	0	Nice
02-1-B	2017-02-19	1	0	1	mime	mot	visuel	neutre	0	0	0	10	Nice
02-1-B	2017-02-19	1	0	1	imitation	homme	audiovisuel	tristesse	0	0	0	10	Nice
02-1-B	2017-02-19	1	0	1	imitation	femme	audiovisuel	colere	7	0	0	0	Nice
02-1-B	2017-02-19	1	0	1	imitation	femme	audiovisuel	neutre	0	0	0	10	Nice
02-1-B	2017-02-19	1	0	1	imitation	femme	audiovisuel	joie	0	4	0	0	Nice
02-1-B	2017-02-19	1	0	1	imitation	homme	audiovisuel	colere	9	0	0	0	Nice
02-1-B	2017-02-19	1	0	1	imitation	homme	audiovisuel	joie	0	0	0	1.05	Nice
02-1-B	2017-02-19	1	0	1	imitation	homme	audiovisuel	neutre	0	0	0	8.53	Nice
02-1-B	2017-02-19	1	0	1	imitation	femme	audiovisuel	tristesse	0	0	1	0	Nice
02-1-B	2017-02-19	1	0	1	mime	mot	audiovisuel	colere	7	0	0	0	Nice
02-1-B	2017-02-19	1	0	1	mime	mot	audiovisuel	tristesse	0	0	2	0	Nice
02-2-B	2006-12-15	1	0	1	imitation	homme	visuel	neutre	0	0	0	10	Nice
02-2-B	2006-12-15	1	0	1	imitation	homme	visuel	tristesse	0	0	2	0	Nice
02-2-B	2006-12-15	1	0	1	imitation	femme	visuel	tristesse	0	0	3	0	Nice
02-2-B	2006-12-15	1	0	1	imitation	homme	visuel	colere	9.64	0	0	0	Nice
02-2-B	2006-12-15	1	0	1	imitation	homme	visuel	tristesse	0	0	2	0	Nice
02-2-B	2006-12-15	1	0	1	imitation	femme	visuel	neutre	0	0	0	7	Nice
02-2-B	2006-12-15	1	0	1	imitation	femme	visuel	joie	0	6	0	0	Nice
02-2-B	2006-12-15	1	0	1	imitation	femme	visuel	colere	10	0	0	0	Nice
02-2-B	2006-12-15	1	0	1	mime	mot	visuel	neutre	0	0	0	10	Nice
02-2-B	2006-12-15	1	0	1	mime	mot	visuel	tristesse	0	0	0	10	Nice
02-2-B	2006-12-15	1	0	1	mime	mot	visuel	joie	0	10	0	0	Nice
02-2-B	2006-12-15	1	0	1	mime	mot	visuel	colere	6	0	0	0	Nice
02-2-B	2006-12-15	1	0	1	imitation	homme	audiovisuel	joie	0	0	0	10	Nice
02-2-B	2006-12-15	1	0	1	imitation	homme	audiovisuel	colere	6.31	2	0	0	Nice
02-2-B	2006-12-15	1	0	1	imitation	femme	audiovisuel	tristesse	0	0	5	0	Nice
02-2-B	2006-12-15	1	0	1	imitation	femme	audiovisuel	joie	0	6.43	0	0	Nice
02-3-B	2007-07-18	1	1	1	imitation	homme	visuel	neutre	0	0	0	4	Nice
02-3-B	2007-07-18	1	1	1	imitation	homme	visuel	joie	0	0	0	0	Nice
02-3-B	2007-07-18	1	1	1	imitation	homme	visuel	tristesse	0	0	0	0	Nice
02-3-B	2007-07-18	1	1	1	imitation	femme	visuel	colere	6	0	0	0	Nice
02-3-B	2007-07-18	1	1	1	imitation	femme	visuel	joie	0	0	0	0	Nice
02-3-B	2007-07-18	1	1	1	imitation	femme	visuel	neutre	0	0	0	10	Nice
02-3-B	2007-07-18	1	1	1	imitation	homme	visuel	colere	10	0	0	0	Nice
02-3-B	2007-07-18	1	1	1	imitation	femme	visuel	tristesse	0	0	0	4	Nice
02-3-B	2007-07-18	1	1	1	mime	mot	visuel	neutre	0	0	0	10	Nice
02-3-B	2007-07-18	1	1	1	mime	mot	visuel	joie	0	0	3	0	Nice
02-3-B	2007-07-18	1	1	1	mime	mot	visuel	tristesse	0	0	7	0	Nice
02-3-B	2007-07-18	1	1	1	mime	mot	visuel	colere	10	0	0	0	Nice
02-3-B	2007-07-18	1	1	1	imitation	femme	audiovisuel	neutre	0	0	0	8	Nice
02-3-B	2007-07-18	1	1	1	imitation	homme	audiovisuel	neutre	0	0	0	10	Nice
02-3-B	2007-07-18	1	1	1	imitation	homme	audiovisuel	tristesse	0	0	3	0	Nice
02-3-B	2007-07-18	1	1	1	imitation	femme	audiovisuel	joie	0	0	0	10	Nice
02-3-B	2007-07-18	1	1	1	imitation	femme	audiovisuel	colere	10	0	0	0	Nice
02-3-B	2007-07-18	1	1	1	imitation	homme	audiovisuel	joie	0	0	4	0	Nice
02-3-B	2007-07-18	1	1	1	imitation	homme	audiovisuel	colere	10	0	0	0	Nice
02-3-B	2007-07-18	1	1	1	imitation	femme	audiovisuel	tristesse	0	0	10	0	Nice
02-3-B	2007-07-18	1	1	1	mime	mot	audiovisuel	tristesse	0	0	9	0	Nice
02-3-B	2007-07-18	1	1	1	mime	mot	audiovisuel	joie	0	5.1	5.1	0	Nice
02-3-B	2007-07-18	1	1	1	mime	mot	audiovisuel	colere	6.27	0	0	0	Nice
02-3-B	2007-07-18	1	1	1	mime	mot	audiovisuel	neutre	0	0	3	0	Nice
02-4-B	2007-11-04	1	1	1	imitation	femme	visuel	colere	5.94	0	0	0	Nice
02-4-B	2007-11-04	1	1	1	imitation	homme	visuel	neutre	0	0	0	10	Nice
02-4-B	2007-11-04	1	1	1	imitation	femme	visuel	joie	0	10	0	0	Nice
02-4-B	2007-11-04	1	1	1	imitation	femme	visuel	tristesse	0	0	0	4.83	Nice
02-4-B	2007-11-04	1	1	1	imitation	homme	visuel	joie	0	9.15	0	0	Nice
02-4-B	2007-11-04	1	1	1	imitation	homme	visuel	tristesse	0	0	0	4.99	Nice
02-4-B	2007-11-04	1	1	1	imitation	homme	visuel	colere	7.51	0	0	0	Nice
02-4-B	2007-11-04	1	1	1	imitation	femme	visuel	neutre	0	0	0	8.38	Nice
02-4-B	2007-11-04	1	1	1	mime	mot	visuel	colere	8.28	0	0	0	Nice
02-4-B	2007-11-04	1	1	1	mime	mot	visuel	joie	0	10	0	0	Nice
02-4-B	2007-11-04	1	1	1	mime	mot	visuel	tristesse	0	0	8.18	0	Nice
02-4-B	2007-11-04	1	1	1	mime	mot	visuel	neutre	0	0	0	10	Nice
02-4-B	2007-11-04	1	1	1	imitation	homme	audiovisuel	neutre	0	0	0	10	Nice
02-4-B	2007-11-04	1	1	1	imitation	femme	audiovisuel	joie	0	10	0	0	Nice
02-4-B	2007-11-04	1	1	1	imitation	femme	audiovisuel	colere	8.25	0	0	0	Nice
02-4-B	2007-11-04	1	1	1	imitation	homme	audiovisuel	tristesse	0	0	8.15	0	Nice
02-4-B	2007-11-04	1	1	1	imitation	homme	audiovisuel	colere	8.41	0	0	0	Nice
02-4-B	2007-11-04	1	1	1	imitation	homme	audiovisuel	joie	0	7	0	0	Nice
02-4-B	2007-11-04	1	1	1	imitation	femme	audiovisuel	tristesse	0	0	6	0	Nice
02-4-B	2007-11-04	1	1	1	imitation	femme	audiovisuel	neutre	0	0	0	5	Nice
02-4-B	2007-11-04	1	1	1	mime	mot	audiovisuel	colere	4	0	0	0	Nice
02-4-B	2007-11-04	1	1	1	mime	mot	audiovisuel	neutre	1	0	0	0	Nice
02-5-B	2006-12-04	1	1	1	imitation	homme	visuel	joie	0	10	0	0	Nice
02-5-B	2006-12-04	1	1	1	imitation	femme	visuel	colere	5.77	0	0	0	Nice
02-5-B	2006-12-04	1	1	1	imitation	homme	visuel	neutre	0	0	0	3	Nice
02-5-B	2006-12-04	1	1	1	imitation	femme	visuel	neutre	0	0	0	10	Nice
02-5-B	2006-12-04	1	1	1	imitation	homme	visuel	colere	5.39	2	0	0	Nice
02-5-B	2006-12-04	1	1	1	imitation	femme	visuel	joie	0	10	0	0	Nice
02-5-B	2006-12-04	1	1	1	imitation	homme	visuel	tristesse	0	2	0	0	Nice
02-5-B	2006-12-04	1	1	1	imitation	femme	visuel	tristesse	0	0	5.93	0	Nice
02-5-B	2006-12-04	1	1	1	mime	mot	visuel	neutre	0	0	0	10	Nice
02-5-B	2006-12-04	1	1	1	mime	mot	visuel	joie	0	7	0	0	Nice
02-5-B	2006-12-04	1	1	1	mime	mot	visuel	colere	3	0	0	0	Nice
02-5-B	2006-12-04	1	1	1	mime	mot	visuel	tristesse	0	0	4	0	Nice
02-5-B	2006-12-04	1	1	1	imitation	homme	audiovisuel	joie	0	5	0	0	Nice
02-5-B	2006-12-04	1	1	1	imitation	femme	audiovisuel	neutre	0	0	0	2	Nice
02-5-B	2006-12-04	1	1	1	imitation	femme	audiovisuel	colere	6.43	2	0	0	Nice
02-5-B	2006-12-04	1	1	1	imitation	homme	audiovisuel	neutre	0	0	0	3	Nice
02-5-B	2006-12-04	1	1	1	imitation	homme	audiovisuel	tristesse	3	0	0	0	Nice
02-5-B	2006-12-04	1	1	1	imitation	homme	audiovisuel	colere	4	0	0	0	Nice
02-5-B	2006-12-04	1	1	1	imitation	femme	audiovisuel	joie	0	5.81	0	2.78	Nice
02-5-B	2006-12-04	1	1	1	imitation	femme	audiovisuel	tristesse	0	0	4	0	Nice
02-5-B	2006-12-04	1	1	1	mime	mot	audiovisuel	tristesse	0	2	8.59	0	Nice
02-5-B	2006-12-04	1	1	1	mime	mot	audiovisuel	joie	0	10	0	0	Nice
02-5-B	2006-12-04	1	1	1	mime	mot	audiovisuel	colere	6.45	0	0	0	Nice
02-5-B	2006-12-04	1	1	1	mime	mot	audiovisuel	neutre	0	0	0	10	Nice
02-6-B	2007-06-02	1	1	1	imitation	homme	visuel	tristesse	0	0	5	5	Nice
02-6-B	2007-06-02	1	1	1	imitation	femme	visuel	colere	0	0	0	10	Nice
02-6-B	2007-06-02	1	1	1	imitation	homme	visuel	neutre	0	0	0	10	Nice
02-6-B	2007-06-02	1	1	1	imitation	homme	visuel	colere	0	0	0	10	Nice
02-6-B	2007-06-02	1	1	1	imitation	homme	visuel	joie	0	10	0	0	Nice
02-6-B	2007-06-02	1	1	1	imitation	femme	visuel	joie	0	10	0	0	Nice
02-6-B	2007-06-02	1	1	1	imitation	femme	visuel	neutre	0	0	1	8.88	Nice
02-6-B	2007-06-02	1	1	1	mime	mot	visuel	colere	5.89	0	0	0	Nice
02-6-B	2007-06-02	1	1	1	mime	mot	visuel	neutre	0	0	0	0	Nice
02-6-B	2007-06-02	1	1	1	mime	mot	visuel	colere	5	1	0	0	Nice
02-6-B	2007-06-02	1	1	1	mime	mot	visuel	joie	0	10	0	0	Nice
02-6-B	2007-06-02	1	1	1	mime	mot	visuel	tristesse	0	0	5.1	4.19	Nice
02-6-B	2007-06-02	1	1	1	imitation	femme	audiovisuel	tristesse	0	0	7.93	0	Nice
02-6-B	2007-06-02	1	1	1	imitation	homme	audiovisuel	colere	3.06	5	0	0	Nice
02-6-B	2007-06-02	1	1	1	imitation	femme	audiovisuel	tristesse	0	5	5	0	Nice
02-6-B	2007-06-02	1	1	1	imitation	femme	audiovisuel	neutre	0	5.06	0	3	Nice
02-6-B	2007-06-02	1	1	1	imitation	homme	audiovisuel	tristesse	0	0	5.85	4	Nice
02-6-B	2007-06-02	1	1	1	imitation	homme	audiovisuel	joie	0	7	0	2	Nice
02-6-B	2007-06-02	1	1	1	imitation	femme	audiovisuel	joie	0	7.72	0	1	Nice
02-6-B	2007-06-02	1	1	1	imitation	femme	audiovisuel	colere	2	4	0	4	Nice
02-6-B	2007-06-02	1	1	1	imitation	homme	audiovisuel	neutre	0	0	0	0	Nice
02-6-B	2007-06-02	1	1	1	mime	mot	audiovisuel	colere	8.55	0	0	0	Nice
02-6-B	2007-06-02	1	1	1	mime	mot	audiovisuel	joie	0	7.31	0	2.16	Nice
02-6-B	2007-06-02	1	1	1	mime	mot	audiovisuel	neutre	0	0	0	10	Nice
02-6-B	2007-06-02	1	1	1	mime	mot	audiovisuel	tristesse	0	0	4	8	Nice
02-7-B	2007-04-08	1	0	1	imitation	femme	visuel	tristesse	4.06	0	0	0	Nice
02-7-B	2007-04-08	1	0	1	imitation	homme	visuel	neutre	0	6.79	0	0	Nice
02-7-B	2007-04-08	1	0	1	imitation	femme	visuel	joie	0	6.27	0	0	Nice
02-7-B	2007-04-08	1	0	1	imitation	homme	visuel	tristesse	3.44	0	3.44	0	Nice
02-7-B	2007-04-08	1	0	1	imitation	homme	visuel	joie	0	8.33	0	0	Nice
02-7-B	2007-04-08	1	0	1	imitation	homme	visuel	colere	6.12	0	0	0	Nice
02-7-B	2007-04-08	1	0	1	imitation	femme	visuel	neutre	0	0.95	0	8.95	Nice
02-7-B	2007-04-08	1	0	1	imitation	femme	visuel	colere	7.33	0	0	0	Nice
02-7-B	2007-04-08	1	0	1	mime	mot	visuel	tristesse	0	0	6.48	2.67	Nice
02-7-B	2007-04-08	1	0	1	mime	mot	visuel	neutre	0	0	0	10	Nice
02-7-B	2007-04-08	1	0	1	mime	mot	visuel	colere	5.01	0	0	0	Nice
02-7-B	2007-04-08	1	0	1	mime	mot	visuel	joie	0	7.43	0	0	Nice
02-7-B	2007-04-08	1	0	1	imitation	femme	audiovisuel	tristesse	0	0	0	0	Nice
02-7-B	2007-04-08	1	0	1	imitation	homme	audiovisuel	neutre	0	0	0	9	Nice
02-7-B	2007-04-08	1	0	1	imitation	homme	audiovisuel	colere	4.96	0	0	4.96	Nice
02-7-B	2007-04-08	1	0	1	imitation	femme	audiovisuel	neutre	0	0	0	7.2	Nice
02-7-B	2007-04-08	1	0	1	imitation	femme	audiovisuel	colere	4.99	0	0	5.12	Nice
02-7-B	2007-04-08	1	0	1	imitation	femme	audiovisuel	joie	0	8.84	0	0	Nice
02-7-B	2007-04-08	1	0	1	imitation	homme	audiovisuel	tristesse	0	0	0	5.06	Nice
02-7-B	2007-04-08	1	0	1	mime	mot	audiovisuel	tristesse	0	0	6.71	0	Nice
02-7-B	2007-04-08	1	0	1	mime	mot	audiovisuel	colere	6.4	0	0	0	Nice
02-7-B	2007-04-08	1	0	1	mime	mot	audiovisuel	joie	0	8.33	0	0	Nice
02-7-B	2007-04-08	1	0	1	mime	mot	audiovisuel	neutre	0	0	0	10	Nice
02-7-B	2007-04-08	1	0	1	imitation	homme	audiovisuel	joie	0	5.14	0	5.01	Nice
02-8-B	2007-07-24	1	1	1	imitation	homme	visuel	tristesse	0	0	7.43	0	Nice
02-8-B	2007-07-24	1	1	1	imitation	homme	visuel	joie	0	10	0	0	Nice
02-8-B	2007-07-24	1	1	1	imitation	femme	visuel	tristesse	0	0	8.09	1	Nice
02-8-B	2007-07-24	1	1	1	imitation	femme	visuel	joie	0	10	0	0	Nice
02-8-B	2007-07-24	1	1	1	imitation	femme	visuel	colere	2	3	0	5.81	Nice
02-8-B	2007-07-24	1	1	1	imitation	homme	visuel	neutre	0	0	0	10	Nice
02-8-B	2007-07-24	1	1	1	imitation	femme	visuel	neutre	0	0	0	10	Nice
02-8-B	2007-07-24	1	1	1	mime	mot	visuel	colere	5	5	0	0	Nice
02-8-B	2007-07-24	1	1	1	mime	mot	visuel	joie	0	10	0	0	Nice
02-8-B	2007-07-24	1	1	1	mime	mot	visuel	neutre	0	0	0	10	Nice
02-8-B	2007-07-24	1	1	1	mime	mot	visuel	tristesse	0	0	5.98	3	Nice
02-8-B	2007-07-24	1	1	1	imitation	homme	visuel	colere	7	3	0	0	Nice
02-8-B	2007-07-24	1	1	1	imitation	femme	audiovisuel	tristesse	0	0	8	0	Nice
02-8-B	2007-07-24	1	1	1	imitation	femme	audiovisuel	colere	6.27	4	0	0	Nice
02-8-B	2007-07-24	1	1	1	imitation	femme	audiovisuel	neutre	0	0	0	10	Nice
02-8-B	2007-07-24	1	1	1	imitation	femme	audiovisuel	joie	0	10	0	0	Nice
02-8-B	2007-07-24	1	1	1	imitation	homme	audiovisuel	colere	7	0	0	2	Nice
02-8-B	2007-07-24	1	1	1	imitation	homme	audiovisuel	neutre	0	0	0	10	Nice
02-8-B	2007-07-24	1	1	1	imitation	homme	audiovisuel	tristesse	0	0	6.1	0	Nice
02-8-B	2007-07-24	1	1	1	imitation	homme	audiovisuel	joie	0	7.76	0	1.58	Nice
02-8-B	2007-07-24	1	1	1	mime	mot	audiovisuel	neutre	0	0	0	10	Nice
02-8-B	2007-07-24	1	1	1	mime	mot	audiovisuel	colere	6	4	0	2	Nice
02-8-B	2007-07-24	1	1	1	mime	mot	audiovisuel	joie	0	10	0	0	Nice
02-8-B	2007-07-24	1	1	1	mime	mot	audiovisuel	tristesse	0	0	6.89	0	Nice
02-9-B	2007-05-11	1	0	1	imitation	femme	visuel	neutre	0	0	0	10	Nice
02-9-B	2007-05-11	1	0	1	imitation	femme	visuel	colere	7.1	0	0	0	Nice
02-9-B	2007-05-11	1	0	1	imitation	homme	visuel	joie	0	10	0	0	Nice
02-9-B	2007-05-11	1	0	1	imitation	homme	visuel	colere	8.17	0	0	0	Nice
02-9-B	2007-05-11	1	0	1	imitation	homme	visuel	neutre	0	0	0	10	Nice
02-9-B	2007-05-11	1	0	1	imitation	femme	visuel	joie	0	8.26	0	0	Nice
02-9-B	2007-05-11	1	0	1	imitation	femme	visuel	tristesse	5.15	0	5.02	0	Nice
02-9-B	2007-05-11	1	0	1	imitation	homme	visuel	tristesse	4.9	1.37	1.45	0	Nice
02-9-B	2007-05-11	1	0	1	mime	mot	visuel	colere	4.89	0	4.94	0	Nice
02-9-B	2007-05-11	1	0	1	mime	mot	visuel	neutre	0	0	0	10	Nice
02-9-B	2007-05-11	1	0	1	mime	mot	visuel	tristesse	5.06	5.02	0	0	Nice
02-9-B	2007-05-11	1	0	1	mime	mot	visuel	joie	0	10	0	0	Nice
02-9-B	2007-05-11	1	0	1	imitation	homme	audiovisuel	tristesse	0	4.98	5.1	0	Nice
02-9-B	2007-05-11	1	0	1	imitation	femme	audiovisuel	neutre	0	6.56	0	0	Nice
02-9-B	2007-05-11	1	0	1	imitation	homme	audiovisuel	colere	8.67	0	0	0	Nice
02-9-B	2007-05-11	1	0	1	imitation	homme	audiovisuel	joie	0	8.59	0	0	Nice
02-9-B	2007-05-11	1	0	1	imitation	femme	audiovisuel	joie	0	9.01	0	0	Nice
02-9-B	2007-05-11	1	0	1	imitation	homme	audiovisuel	neutre	0	1.2	0	8.76	Nice
02-9-B	2007-05-11	1	0	1	imitation	femme	audiovisuel	colere	6.56	0	0	0	Nice
02-9-B	2007-05-11	1	0	1	mime	mot	audiovisuel	joie	0	8.09	0	0	Nice
02-9-B	2007-05-11	1	0	1	mime	mot	audiovisuel	neutre	0	0	0	2.32	Nice
02-9-B	2007-05-11	1	0	1	mime	mot	audiovisuel	tristesse	0	0	8.13	0	Nice
02-9-B	2007-05-11	1	0	1	mime	mot	audiovisuel	colere	8.17	0	0	0	Nice
02-9-B	2007-05-11	1	0	1	imitation	femme	audiovisuel	tristesse	0	0	6.35	0	Nice
02-10-B	2007-08-23	1	0	1	imitation	femme	visuel	joie	0	5	0	5.27	Nice
02-10-B	2007-08-23	1	0	1	imitation	femme	visuel	tristesse	2	0	2	0	Nice
02-10-B	2007-08-23	1	0	1	imitation	homme	visuel	colere	4	0	0	0	Nice
02-10-B	2007-08-23	1	0	1	imitation	homme	visuel	joie	0	10	0	0	Nice
02-10-B	2007-08-23	1	0	1	imitation	femme	visuel	colere	10	0	0	0	Nice
02-10-B	2007-08-23	1	0	1	imitation	homme	visuel	tristesse	0	0	10	0	Nice
02-10-B	2007-08-23	1	0	1	imitation	femme	visuel	neutre	0	0	0	9.87	Nice
02-10-B	2007-08-23	1	0	1	imitation	homme	visuel	neutre	0	0	0	10	Nice
02-10-B	2007-08-23	1	0	1	mime	mot	visuel	joie	0	5.35	0	0	Nice
02-10-B	2007-08-23	1	0	1	mime	mot	visuel	neutre	0	0	0	10	Nice
02-10-B	2007-08-23	1	0	1	mime	mot	visuel	colere	9.83	0	0	0	Nice
02-10-B	2007-08-23	1	0	1	mime	mot	visuel	tristesse	0	0	7.8	0	Nice
02-10-B	2007-08-23	1	0	1	imitation	femme	audiovisuel	joie	0	4	0	0	Nice
02-10-B	2007-08-23	1	0	1	imitation	femme	audiovisuel	colere	6	0	0	0	Nice
02-10-B	2007-08-23	1	0	1	imitation	femme	audiovisuel	neutre	0	0	0	10	Nice
02-10-B	2007-08-23	1	0	1	imitation	homme	audiovisuel	tristesse	0	0	3	0	Nice
02-10-B	2007-08-23	1	0	1	imitation	homme	audiovisuel	joie	0	6.27	0	4.19	Nice
02-10-B	2007-08-23	1	0	1	imitation	femme	audiovisuel	tristesse	0	0	4	0	Nice
02-10-B	2007-08-23	1	0	1	imitation	homme	audiovisuel	neutre	0	0	0	9.71	Nice
02-10-B	2007-08-23	1	0	1	imitation	homme	audiovisuel	colere	10	0	0	0	Nice
02-10-B	2007-08-23	1	0	1	mime	mot	audiovisuel	neutre	0	0	0	10	Nice
02-10-B	2007-08-23	1	0	1	mime	mot	audiovisuel	colere	9	0	0	0	Nice
02-10-B	2007-08-23	1	0	1	mime	mot	audiovisuel	tristesse	0	0	10	0	Nice
02-10-B	2007-08-23	1	0	1	mime	mot	audiovisuel	joie	0	10	0	0	Nice
02-11-B	2007-06-04	1	0	1	imitation	homme	visuel	colere	10	0	0	0	Nice
02-11-B	2007-06-04	1	0	1	imitation	homme	visuel	neutre	3	0	0	0	Nice
02-11-B	2007-06-04	1	0	1	imitation	homme	visuel	colere	5.8	2	0	0	Nice
02-11-B	2007-06-04	1	0	1	imitation	homme	visuel	joie	0	10	0	0	Nice
02-11-B	2007-06-04	1	0	1	imitation	femme	visuel	colere	8.34	0	0	0	Nice
02-11-B	2007-06-04	1	0	1	imitation	femme	visuel	joie	0	7	0	0	Nice
02-11-B	2007-06-04	1	0	1	imitation	femme	visuel	neutre	0	0	0	9	Nice
02-11-B	2007-06-04	1	0	1	imitation	femme	visuel	tristesse	0	0	3	0	Nice
02-11-B	2007-06-04	1	0	1	imitation	homme	visuel	tristesse	0	0	3	0	Nice
02-11-B	2007-06-04	1	0	1	mime	mot	visuel	neutre	0	0	0	10	Nice
02-11-B	2007-06-04	1	0	1	mime	mot	visuel	tristesse	0	2	6.14	0	Nice
02-11-B	2007-06-04	1	0	1	mime	mot	visuel	joie	0	10	0	0	Nice
02-11-B	2007-06-04	1	0	1	imitation	femme	audiovisuel	neutre	0	1	0	8.17	Nice
02-11-B	2007-06-04	1	0	1	imitation	femme	audiovisuel	colere	8	0	0	0	Nice
02-11-B	2007-06-04	1	0	1	imitation	femme	audiovisuel	tristesse	0	5.6	0	0	Nice
02-11-B	2007-06-04	1	0	1	imitation	homme	audiovisuel	neutre	8	0	0	0	Nice
02-11-B	2007-06-04	1	0	1	imitation	homme	audiovisuel	colere	7	0	0	0	Nice
02-11-B	2007-06-04	1	0	1	imitation	homme	audiovisuel	joie	0	2	0	0	Nice
02-11-B	2007-06-04	1	0	1	imitation	femme	audiovisuel	joie	0	9	0	0	Nice
02-11-B	2007-06-04	1	0	1	imitation	homme	audiovisuel	tristesse	0	0	2	0	Nice
02-11-B	2007-06-04	1	0	1	mime	mot	audiovisuel	joie	0	10	0	0	Nice
02-11-B	2007-06-04	1	0	1	mime	mot	audiovisuel	neutre	0	0	0	8	Nice
02-11-B	2007-06-04	1	0	1	mime	mot	audiovisuel	tristesse	0	0	6	0	Nice
02-11-B	2007-06-04	1	0	1	mime	mot	audiovisuel	colere	10	0	0	0	Nice
02-11-B	2007-06-04	1	0	1	mime	mot	visuel	colere	6.27	0	0	0	Nice
02-12-B	2007-02-28	1	1	1	imitation	homme	visuel	joie	0	10	0	0	Nice
02-12-B	2007-02-28	1	1	1	imitation	homme	visuel	neutre	0	0	3	6.06	Nice
02-12-B	2007-02-28	1	1	1	imitation	femme	visuel	colere	0	0	0	8	Nice
02-12-B	2007-02-28	1	1	1	imitation	homme	visuel	tristesse	0	0	4	0	Nice
02-12-B	2007-02-28	1	1	1	imitation	femme	visuel	neutre	0	0	0	9.92	Nice
02-12-B	2007-02-28	1	1	1	imitation	homme	visuel	colere	5	0	0	0	Nice
02-12-B	2007-02-28	1	1	1	imitation	femme	visuel	tristesse	0	0	4.19	0	Nice
02-12-B	2007-02-28	1	1	1	imitation	femme	visuel	joie	0	1	0	0	Nice
02-12-B	2007-02-28	1	1	1	mime	mot	visuel	tristesse	0	0	8.84	2	Nice
02-12-B	2007-02-28	1	1	1	mime	mot	visuel	joie	0	6	0	0	Nice
02-12-B	2007-02-28	1	1	1	mime	mot	visuel	colere	10	0	0	0	Nice
02-12-B	2007-02-28	1	1	1	mime	mot	visuel	neutre	0	0	0	10	Nice
02-12-B	2007-02-28	1	1	1	imitation	homme	audiovisuel	tristesse	0	0	8.69	0	Nice
02-12-B	2007-02-28	1	1	1	imitation	homme	audiovisuel	colere	1	0	5	0	Nice
02-12-B	2007-02-28	1	1	1	imitation	homme	audiovisuel	joie	0	10	0	0	Nice
02-12-B	2007-02-28	1	1	1	imitation	femme	audiovisuel	neutre	0	0	0	10	Nice
02-12-B	2007-02-28	1	1	1	imitation	femme	audiovisuel	colere	0	2	0	0	Nice
02-12-B	2007-02-28	1	1	1	imitation	femme	audiovisuel	tristesse	0	0	8.01	0	Nice
02-12-B	2007-02-28	1	1	1	imitation	homme	audiovisuel	neutre	0	0	0	5	Nice
02-12-B	2007-02-28	1	1	1	mime	mot	audiovisuel	joie	0	10	0	0	Nice
02-12-B	2007-02-28	1	1	1	mime	mot	audiovisuel	neutre	0	0	0	9.83	Nice
02-12-B	2007-02-28	1	1	1	mime	mot	audiovisuel	colere	4	0	0	0	Nice
02-12-B	2007-02-28	1	1	1	mime	mot	audiovisuel	tristesse	0	0	7.55	0	Nice
02-12-B	2007-02-28	1	1	1	imitation	femme	audiovisuel	joie	0	10	0	0	Nice
02-13-B	2007-11-20	1	0	1	imitation	femme	visuel	neutre	0	0	0	10	Nice
02-13-B	2007-11-20	1	0	1	imitation	homme	visuel	joie	0	10	0	0	Nice
02-13-B	2007-11-20	1	0	1	imitation	femme	visuel	tristesse	0	0	6	0	Nice
02-13-B	2007-11-20	1	0	1	imitation	femme	visuel	colere	7.01	0	0	0	Nice
02-13-B	2007-11-20	1	0	1	imitation	homme	visuel	neutre	0	0	0	10	Nice
02-13-B	2007-11-20	1	0	1	imitation	femme	visuel	joie	0	10	0	0	Nice
02-13-B	2007-11-20	1	0	1	imitation	homme	visuel	tristesse	0	0	0	0	Nice
02-13-B	2007-11-20	1	0	1	imitation	homme	visuel	colere	0	0	0	0	Nice
02-13-B	2007-11-20	1	0	1	mime	mot	visuel	neutre	0	7.43	0	0	Nice
02-13-B	2007-11-20	1	0	1	mime	mot	visuel	joie	0	8	0	0	Nice
02-13-B	2007-11-20	1	0	1	mime	mot	visuel	tristesse	0	0	7	0	Nice
02-13-B	2007-11-20	1	0	1	mime	mot	visuel	colere	10	0	0	0	Nice
02-13-B	2007-11-20	1	0	1	imitation	homme	audiovisuel	neutre	7.18	0	0	0	Nice
02-13-B	2007-11-20	1	0	1	imitation	femme	audiovisuel	colere	8.05	0	0	0	Nice
02-13-B	2007-11-20	1	0	1	imitation	homme	audiovisuel	tristesse	0	1	3	0	Nice
02-13-B	2007-11-20	1	0	1	imitation	femme	audiovisuel	joie	0	10	0	0	Nice
02-13-B	2007-11-20	1	0	1	imitation	femme	audiovisuel	neutre	0	0	0	7	Nice
02-13-B	2007-11-20	1	0	1	imitation	homme	audiovisuel	joie	0	2	0	0	Nice
02-13-B	2007-11-20	1	0	1	imitation	homme	audiovisuel	colere	8.3	0	0	0	Nice
02-13-B	2007-11-20	1	0	1	mime	mot	audiovisuel	tristesse	0	3	5	0	Nice
02-13-B	2007-11-20	1	0	1	mime	mot	audiovisuel	neutre	0	0	0	10	Nice
02-13-B	2007-11-20	1	0	1	mime	mot	audiovisuel	colere	7	0	0	0	Nice
02-13-B	2007-11-20	1	0	1	mime	mot	audiovisuel	joie	0	10	0	0	Nice
02-13-B	2007-11-20	1	0	1	imitation	femme	audiovisuel	tristesse	0	0	4	0	Nice
02-14-B	2007-05-29	1	1	1	imitation	femme	visuel	colere	3	0	0	0	Nice
02-14-B	2007-05-29	1	1	1	imitation	femme	visuel	neutre	0	0	0	10	Nice
02-14-B	2007-05-29	1	1	1	imitation	femme	visuel	tristesse	0	0	10	0	Nice
02-14-B	2007-05-29	1	1	1	imitation	femme	visuel	joie	0	5.68	0	0	Nice
02-14-B	2007-05-29	1	1	1	imitation	homme	visuel	tristesse	0	0	9.01	0	Nice
02-14-B	2007-05-29	1	1	1	imitation	homme	visuel	joie	0	10	0	0	Nice
02-14-B	2007-05-29	1	1	1	imitation	homme	visuel	neutre	0	1	0	8.46	Nice
02-14-B	2007-05-29	1	1	1	imitation	homme	visuel	colere	10	0	0	0	Nice
02-14-B	2007-05-29	1	1	1	mime	mot	visuel	neutre	0	0	0	10	Nice
02-14-B	2007-05-29	1	1	1	mime	mot	visuel	joie	0	7.39	0	0	Nice
02-14-B	2007-05-29	1	1	1	mime	mot	visuel	tristesse	0	0	10	0	Nice
02-14-B	2007-05-29	1	1	1	mime	mot	visuel	colere	7	0	0	0	Nice
02-14-B	2007-05-29	1	1	1	imitation	homme	audiovisuel	colere	7.72	0	0	0	Nice
02-14-B	2007-05-29	1	1	1	imitation	femme	audiovisuel	neutre	0	0	0	7.55	Nice
02-14-B	2007-05-29	1	1	1	imitation	homme	audiovisuel	tristesse	0	0	10	0	Nice
02-14-B	2007-05-29	1	1	1	imitation	femme	audiovisuel	joie	0	10	0	0	Nice
02-14-B	2007-05-29	1	1	1	imitation	femme	audiovisuel	colere	10	0	0	0	Nice
02-14-B	2007-05-29	1	1	1	imitation	homme	audiovisuel	neutre	0	0	0	10	Nice
02-14-B	2007-05-29	1	1	1	imitation	homme	audiovisuel	joie	0	10	0	0	Nice
02-14-B	2007-05-29	1	1	1	imitation	femme	audiovisuel	tristesse	0	0	10	0	Nice
02-14-B	2007-05-29	1	1	1	mime	mot	audiovisuel	joie	0	10	0	0	Nice
02-14-B	2007-05-29	1	1	1	mime	mot	audiovisuel	neutre	0	0	0	10	Nice
02-14-B	2007-05-29	1	1	1	mime	mot	audiovisuel	tristesse	0	0	7.63	0	Nice
02-14-B	2007-05-29	1	1	1	mime	mot	audiovisuel	colere	10	0	0	0	Nice
02-14-B	2007-05-29	1	1	1	mime	mot	audiovisuel	colere	10	0	0	0	Nice
02-15-B	2007-02-05	1	1	1	imitation	femme	visuel	tristesse	6	0	0	0	Nice
02-15-B	2007-02-05	1	1	1	imitation	femme	visuel	joie	0	6.97	0	0	Nice
02-15-B	2007-02-05	1	1	1	imitation	homme	visuel	neutre	0	0	0	10	Nice
02-15-B	2007-02-05	1	1	1	imitation	femme	visuel	colere	8	0	0	0	Nice
02-15-B	2007-02-05	1	1	1	imitation	homme	visuel	tristesse	2	0	6	0	Nice
02-15-B	2007-02-05	1	1	1	imitation	femme	visuel	neutre	0	0	0	10	Nice
02-15-B	2007-02-05	1	1	1	imitation	homme	visuel	joie	0	3	0	0	Nice
02-15-B	2007-02-05	1	1	1	imitation	homme	visuel	colere	8	0	0	0	Nice
02-15-B	2007-02-05	1	1	1	mime	mot	visuel	joie	0	10	0	0	Nice
02-15-B	2007-02-05	1	1	1	mime	mot	visuel	tristesse	0	0	0	0	Nice
02-15-B	2007-02-05	1	1	1	mime	mot	visuel	colere	4	0	0	0	Nice
02-15-B	2007-02-05	1	1	1	mime	mot	visuel	neutre	0	0	0	9.79	Nice
02-15-B	2007-02-05	1	1	1	imitation	femme	audiovisuel	colere	5	5	0	0	Nice
02-15-B	2007-02-05	1	1	1	imitation	homme	audiovisuel	colere	7	0	0	0	Nice
02-15-B	2007-02-05	1	1	1	imitation	femme	audiovisuel	tristesse	0	0	10	0	Nice
02-15-B	2007-02-05	1	1	1	imitation	femme	audiovisuel	joie	0	7.09	0	0	Nice
02-15-B	2007-02-05	1	1	1	imitation	homme	audiovisuel	joie	0	5	0	5	Nice
02-15-B	2007-02-05	1	1	1	imitation	femme	audiovisuel	neutre	0	0	0	7	Nice
02-15-B	2007-02-05	1	1	1	imitation	homme	audiovisuel	neutre	0	0	0	10	Nice
02-15-B	2007-02-05	1	1	1	mime	mot	audiovisuel	tristesse	0	1.41	6.8	0	Nice
02-15-B	2007-02-05	1	1	1	mime	mot	audiovisuel	colere	6	4	0	0	Nice
02-15-B	2007-02-05	1	1	1	mime	mot	audiovisuel	joie	0	10	0	0	Nice
02-15-B	2007-02-05	1	1	1	mime	mot	audiovisuel	neutre	0	3	0	6	Nice
02-15-B	2007-02-05	1	1	1	imitation	homme	audiovisuel	tristesse	0	0	7	0	Nice
02-16-B	2006-07-12	1	0	1	imitation	femme	visuel	joie	0	10	0	0	Nice
02-16-B	2006-07-12	1	0	1	imitation	homme	visuel	joie	0	10	0	0	Nice
02-16-B	2006-07-12	1	0	1	imitation	homme	visuel	colere	1	1	0	0	Nice
02-16-B	2006-07-12	1	0	1	imitation	femme	visuel	neutre	0	0	0	5	Nice
02-16-B	2006-07-12	1	0	1	imitation	femme	visuel	colere	0	0	0	3	Nice
02-16-B	2006-07-12	1	0	1	imitation	homme	visuel	neutre	2.74	0	0	0	Nice
02-16-B	2006-07-12	1	0	1	imitation	homme	visuel	tristesse	0	0	0	10	Nice
02-16-B	2006-07-12	1	0	1	imitation	femme	visuel	tristesse	0	0	0	10	Nice
02-16-B	2006-07-12	1	0	1	mime	mot	visuel	tristesse	0	0	2	7.59	Nice
02-16-B	2006-07-12	1	0	1	mime	mot	visuel	neutre	0	0	0	10	Nice
02-16-B	2006-07-12	1	0	1	mime	mot	visuel	colere	6	0	0	0	Nice
02-16-B	2006-07-12	1	0	1	mime	mot	visuel	joie	0	10	0	0	Nice
02-16-B	2006-07-12	1	0	1	imitation	femme	audiovisuel	tristesse	0	0	5	0	Nice
02-16-B	2006-07-12	1	0	1	imitation	homme	audiovisuel	joie	0	4	0	0	Nice
02-16-B	2006-07-12	1	0	1	imitation	homme	audiovisuel	neutre	0	0	0	7.01	Nice
02-16-B	2006-07-12	1	0	1	imitation	femme	audiovisuel	joie	0	10	0	0	Nice
02-16-B	2006-07-12	1	0	1	imitation	homme	audiovisuel	tristesse	0	3	4	0	Nice
02-16-B	2006-07-12	1	0	1	imitation	femme	audiovisuel	colere	0	0	0	0	Nice
02-16-B	2006-07-12	1	0	1	imitation	femme	audiovisuel	neutre	0	0	0	6.27	Nice
02-16-B	2006-07-12	1	0	1	imitation	homme	audiovisuel	colere	3	0	0	0	Nice
02-16-B	2006-07-12	1	0	1	mime	mot	audiovisuel	tristesse	0	2	5	0	Nice
02-16-B	2006-07-12	1	0	1	mime	mot	audiovisuel	joie	0	10	0	0	Nice
02-16-B	2006-07-12	1	0	1	mime	mot	audiovisuel	neutre	0	0	0	10	Nice
02-16-B	2006-07-12	1	0	1	mime	mot	audiovisuel	colere	10	0	0	0	Nice
02-17-B	2007-05-29	1	1	1	imitation	femme	visuel	tristesse	0	0	4	0	Nice
02-17-B	2007-05-29	1	1	1	imitation	homme	visuel	joie	0	2	0	6.35	Nice
02-17-B	2007-05-29	1	1	1	imitation	femme	visuel	neutre	0	0	0	10	Nice
02-17-B	2007-05-29	1	1	1	imitation	homme	visuel	tristesse	0	0	10	0	Nice
02-17-B	2007-05-29	1	1	1	imitation	femme	visuel	colere	8.46	0	0	0	Nice
02-17-B	2007-05-29	1	1	1	imitation	homme	visuel	neutre	0	0	0	10	Nice
02-17-B	2007-05-29	1	1	1	imitation	homme	visuel	colere	0	0	2.57	0	Nice
02-17-B	2007-05-29	1	1	1	imitation	femme	visuel	joie	0	3	0	0	Nice
02-17-B	2007-05-29	1	1	1	mime	mot	visuel	neutre	0	0	0	10	Nice
02-17-B	2007-05-29	1	1	1	mime	mot	visuel	joie	0	10	0	0	Nice
02-17-B	2007-05-29	1	1	1	mime	mot	visuel	tristesse	0	0	10	0	Nice
02-17-B	2007-05-29	1	1	1	mime	mot	visuel	colere	3	0	3	0	Nice
02-17-B	2007-05-29	1	1	1	imitation	homme	audiovisuel	tristesse	0	0	10	0	Nice
02-17-B	2007-05-29	1	1	1	imitation	femme	audiovisuel	colere	3	2	0	0	Nice
02-17-B	2007-05-29	1	1	1	imitation	homme	audiovisuel	joie	0	10	0	0	Nice
02-17-B	2007-05-29	1	1	1	imitation	femme	audiovisuel	neutre	0	0	0	10	Nice
02-17-B	2007-05-29	1	1	1	imitation	femme	audiovisuel	joie	0	9.36	0	0	Nice
02-17-B	2007-05-29	1	1	1	imitation	homme	audiovisuel	neutre	0	3	0	0	Nice
02-17-B	2007-05-29	1	1	1	imitation	femme	audiovisuel	tristesse	0	0	6.06	0	Nice
02-17-B	2007-05-29	1	1	1	imitation	homme	audiovisuel	colere	6	0	0	0	Nice
02-17-B	2007-05-29	1	1	1	mime	mot	audiovisuel	tristesse	0	0	8	0	Nice
02-17-B	2007-05-29	1	1	1	mime	mot	audiovisuel	joie	0	10	0	0	Nice
02-17-B	2007-05-29	1	1	1	mime	mot	audiovisuel	colere	6.35	0	0	0	Nice
02-17-B	2007-05-29	1	1	1	mime	mot	visuel	neutre	0	0	0	10	Nice
02-18-B	2007-06-17	1	0	1	imitation	femme	visuel	joie	0	8	0	0	Nice
02-18-B	2007-06-17	1	0	1	imitation	homme	visuel	tristesse	0	0	0	0	Nice
02-18-B	2007-06-17	1	0	1	imitation	homme	visuel	colere	10	0	0	0	Nice
02-18-B	2007-06-17	1	0	1	imitation	homme	visuel	joie	0	6.72	0	0	Nice
02-18-B	2007-06-17	1	0	1	imitation	femme	visuel	neutre	0	0	0	3	Nice
02-18-B	2007-06-17	1	0	1	imitation	homme	visuel	neutre	0	0	0	4	Nice
02-18-B	2007-06-17	1	0	1	imitation	femme	visuel	colere	10	0	0	0	Nice
02-18-B	2007-06-17	1	0	1	imitation	femme	visuel	tristesse	0	0	0	0	Nice
02-18-B	2007-06-17	1	0	1	mime	mot	visuel	neutre	0	4	0	0	Nice
02-18-B	2007-06-17	1	0	1	mime	mot	visuel	tristesse	0	0	0	0	Nice
02-18-B	2007-06-17	1	0	1	mime	mot	audiovisuel	joie	0	10	0	0	Nice
02-18-B	2007-06-17	1	0	1	mime	mot	audiovisuel	colere	7.05	0	0	0	Nice
02-18-B	2007-06-17	1	0	1	imitation	femme	audiovisuel	joie	0	6.43	0	0	Nice
02-18-B	2007-06-17	1	0	1	imitation	femme	audiovisuel	neutre	0	0	0	0	Nice
02-18-B	2007-06-17	1	0	1	imitation	femme	audiovisuel	tristesse	0	5	2.71	0	Nice
02-18-B	2007-06-17	1	0	1	imitation	homme	audiovisuel	colere	8	0	0	0	Nice
02-18-B	2007-06-17	1	0	1	imitation	homme	audiovisuel	tristesse	0	0	6	0	Nice
02-18-B	2007-06-17	1	0	1	imitation	femme	audiovisuel	colere	7	0	0	0	Nice
02-18-B	2007-06-17	1	0	1	imitation	homme	audiovisuel	neutre	0	0	0	10	Nice
02-18-B	2007-06-17	1	0	1	imitation	homme	audiovisuel	joie	0	10	0	0	Nice
02-18-B	2007-06-17	1	0	1	mime	mot	audiovisuel	neutre	0	0	0	10	Nice
02-18-B	2007-06-17	1	0	1	mime	mot	audiovisuel	colere	10	0	0	0	Nice
02-18-B	2007-06-17	1	0	1	mime	mot	audiovisuel	tristesse	0	0	5	0	Nice
02-18-B	2007-06-17	1	0	1	mime	mot	audiovisuel	joie	0	10	0	0	Nice
02-19-B	2007-09-24	1	0	1	imitation	homme	visuel	neutre	0	2	0	7	Nice
02-19-B	2007-09-24	1	0	1	imitation	femme	visuel	colere	6.06	0	0	0	Nice
02-19-B	2007-09-24	1	0	1	imitation	femme	visuel	neutre	0	0	0	10	Nice
02-19-B	2007-09-24	1	0	1	imitation	homme	visuel	joie	0	7.55	0	3	Nice
02-19-B	2007-09-24	1	0	1	imitation	homme	visuel	tristesse	6	0	0	2	Nice
02-19-B	2007-09-24	1	0	1	imitation	homme	visuel	colere	7.18	0	0	1.32	Nice
02-19-B	2007-09-24	1	0	1	imitation	femme	visuel	joie	0	3	0	6.89	Nice
02-19-B	2007-09-24	1	0	1	mime	mot	visuel	joie	0	6.31	0	4.07	Nice
02-19-B	2007-09-24	1	0	1	mime	mot	visuel	tristesse	3	0	6	0	Nice
02-19-B	2007-09-24	1	0	1	mime	mot	visuel	colere	7	0	0	0	Nice
02-19-B	2007-09-24	1	0	1	mime	mot	visuel	neutre	0	0	0	10	Nice
02-19-B	2007-09-24	1	0	1	imitation	homme	audiovisuel	joie	0	2	0	7.18	Nice
02-19-B	2007-09-24	1	0	1	imitation	femme	audiovisuel	tristesse	3	0	7.26	0	Nice
02-19-B	2007-09-24	1	0	1	imitation	homme	audiovisuel	tristesse	6	0	0	3	Nice
02-19-B	2007-09-24	1	0	1	imitation	femme	audiovisuel	colere	10	0	0	0	Nice
02-19-B	2007-09-24	1	0	1	imitation	femme	audiovisuel	joie	0	7.22	0	3	Nice
02-19-B	2007-09-24	1	0	1	imitation	homme	audiovisuel	neutre	0	0	0	10	Nice
02-19-B	2007-09-24	1	0	1	imitation	homme	audiovisuel	colere	8	0	0	0	Nice
02-19-B	2007-09-24	1	0	1	imitation	femme	audiovisuel	neutre	0	0	0	10	Nice
02-19-B	2007-09-24	1	0	1	mime	mot	audiovisuel	joie	0	6	0	3.67	Nice
02-19-B	2007-09-24	1	0	1	mime	mot	audiovisuel	tristesse	3	0	6	0	Nice
02-19-B	2007-09-24	1	0	1	mime	mot	audiovisuel	colere	6.56	0	0	0	Nice
02-19-B	2007-09-24	1	0	1	mime	mot	audiovisuel	neutre	0	0	0	10	Nice
02-19-B	2007-09-24	1	0	1	imitation	femme	visuel	tristesse	6	0	4	0	Nice
02-20-B	2004-10-19	3	1	1	imitation	homme	visuel	neutre	0	0	0	7.1	Nice
02-20-B	2004-10-19	3	1	1	imitation	femme	visuel	joie	0	10	0	0	Nice
02-20-B	2004-10-19	3	1	1	imitation	femme	visuel	tristesse	0	0	0	9	Nice
02-20-B	2004-10-19	3	1	1	imitation	homme	visuel	joie	0	10	0	0	Nice
02-20-B	2004-10-19	3	1	1	imitation	homme	visuel	colere	0	0	4	2	Nice
02-20-B	2004-10-19	3	1	1	imitation	femme	visuel	neutre	0	0	0	10	Nice
02-20-B	2004-10-19	3	1	1	imitation	femme	visuel	colere	0	0	6	4	Nice
02-20-B	2004-10-19	3	1	1	imitation	homme	visuel	tristesse	0	0	0	10	Nice
02-20-B	2004-10-19	3	1	1	mime	mot	visuel	joie	0	10	0	0	Nice
02-20-B	2004-10-19	3	1	1	mime	mot	visuel	colere	5.77	1	0	3.04	Nice
02-20-B	2004-10-19	3	1	1	mime	mot	visuel	tristesse	0	0	0	10	Nice
02-20-B	2004-10-19	3	1	1	mime	mot	visuel	neutre	0	0	0	10	Nice
02-20-B	2004-10-19	3	1	1	imitation	femme	audiovisuel	neutre	0	5	0	5	Nice
02-20-B	2004-10-19	3	1	1	imitation	homme	audiovisuel	colere	5	3	0	0	Nice
02-20-B	2004-10-19	3	1	1	imitation	homme	audiovisuel	joie	0	10	0	0	Nice
02-20-B	2004-10-19	3	1	1	imitation	homme	audiovisuel	neutre	0	0	0	10	Nice
02-20-B	2004-10-19	3	1	1	imitation	homme	audiovisuel	tristesse	0	2	6.93	0	Nice
02-20-B	2004-10-19	3	1	1	imitation	femme	audiovisuel	colere	0	0	3.03	0	Nice
02-20-B	2004-10-19	3	1	1	imitation	femme	audiovisuel	tristesse	0	0	6	2	Nice
02-20-B	2004-10-19	3	1	1	mime	mot	audiovisuel	neutre	0	0	0	10	Nice
02-20-B	2004-10-19	3	1	1	mime	mot	audiovisuel	colere	5	0	0	5	Nice
02-20-B	2004-10-19	3	1	1	mime	mot	audiovisuel	joie	0	10	0	0	Nice
02-20-B	2004-10-19	3	1	1	mime	mot	audiovisuel	tristesse	0	3	7	0	Nice
02-20-B	2004-10-19	3	1	1	imitation	femme	audiovisuel	joie	0	6.81	0	0	Nice
02-21-B	2005-08-21	3	1	1	imitation	femme	visuel	joie	0	10	0	0	Nice
02-21-B	2005-08-21	3	1	1	imitation	homme	visuel	joie	0	9	0	0	Nice
02-21-B	2005-08-21	3	1	1	imitation	homme	visuel	tristesse	0	0	0	9.05	Nice
02-21-B	2005-08-21	3	1	1	imitation	femme	visuel	colere	8.28	0	0	0	Nice
02-21-B	2005-08-21	3	1	1	imitation	femme	visuel	neutre	0	0	0	10	Nice
02-21-B	2005-08-21	3	1	1	imitation	homme	visuel	colere	10	0	0	0	Nice
02-21-B	2005-08-21	3	1	1	imitation	homme	visuel	neutre	0	0	0	9.05	Nice
02-21-B	2005-08-21	3	1	1	mime	mot	visuel	colere	10	0	0	0	Nice
02-21-B	2005-08-21	3	1	1	mime	mot	visuel	neutre	0	0	0	9.1	Nice
02-21-B	2005-08-21	3	1	1	mime	mot	visuel	tristesse	0	0	0	0	Nice
02-21-B	2005-08-21	3	1	1	mime	mot	visuel	joie	0	10	0	0	Nice
02-21-B	2005-08-21	3	1	1	imitation	homme	audiovisuel	joie	0	7.71	0	0	Nice
02-21-B	2005-08-21	3	1	1	imitation	femme	audiovisuel	neutre	0	0	0	8.51	Nice
02-21-B	2005-08-21	3	1	1	imitation	femme	audiovisuel	colere	5.04	0	0	0	Nice
02-21-B	2005-08-21	3	1	1	imitation	femme	audiovisuel	tristesse	0	0	0	0	Nice
02-21-B	2005-08-21	3	1	1	imitation	homme	audiovisuel	colere	8.1	0.95	0	0	Nice
02-21-B	2005-08-21	3	1	1	imitation	femme	audiovisuel	joie	0	10	0	0	Nice
02-21-B	2005-08-21	3	1	1	imitation	homme	audiovisuel	tristesse	0	0	7.46	0	Nice
02-21-B	2005-08-21	3	1	1	imitation	homme	audiovisuel	neutre	0	0	0	0	Nice
02-21-B	2005-08-21	3	1	1	mime	mot	audiovisuel	tristesse	0	0	8.23	0	Nice
02-21-B	2005-08-21	3	1	1	mime	mot	audiovisuel	neutre	0	0	0	10	Nice
02-21-B	2005-08-21	3	1	1	mime	mot	audiovisuel	joie	0	8.87	0	0	Nice
02-21-B	2005-08-21	3	1	1	mime	mot	audiovisuel	colere	5.04	5.01	0	0	Nice
02-21-B	2005-08-21	3	1	1	imitation	femme	visuel	tristesse	0	0	8.25	0	Nice
02-22-B	2005-10-25	3	1	1	imitation	homme	visuel	joie	0	9	0	0	Nice
02-22-B	2005-10-25	3	1	1	imitation	homme	visuel	tristesse	0	0	0	10	Nice
02-22-B	2005-10-25	3	1	1	imitation	femme	visuel	joie	0	10	0	0	Nice
02-22-B	2005-10-25	3	1	1	imitation	homme	visuel	neutre	0	0	0	10	Nice
02-22-B	2005-10-25	3	1	1	imitation	femme	visuel	tristesse	0	0	0	8	Nice
02-22-B	2005-10-25	3	1	1	imitation	homme	visuel	colere	6.6	0	0	0	Nice
02-22-B	2005-10-25	3	1	1	imitation	femme	visuel	neutre	0	0	0	10	Nice
02-22-B	2005-10-25	3	1	1	imitation	femme	visuel	colere	4.19	0	0	0	Nice
02-22-B	2005-10-25	3	1	1	mime	mot	visuel	joie	0	10	0	0	Nice
02-22-B	2005-10-25	3	1	1	mime	mot	visuel	tristesse	0	0	0	10	Nice
02-22-B	2005-10-25	3	1	1	mime	mot	visuel	neutre	0	0	0	10	Nice
02-22-B	2005-10-25	3	1	1	mime	mot	visuel	colere	3	0	0	0	Nice
02-22-B	2005-10-25	3	1	1	imitation	femme	audiovisuel	neutre	0	0	0	6	Nice
02-22-B	2005-10-25	3	1	1	imitation	femme	audiovisuel	colere	6	0	0	0	Nice
02-22-B	2005-10-25	3	1	1	imitation	femme	audiovisuel	joie	0	7.97	0	0	Nice
02-22-B	2005-10-25	3	1	1	imitation	homme	audiovisuel	neutre	0	0	0	5	Nice
02-22-B	2005-10-25	3	1	1	imitation	homme	audiovisuel	tristesse	1	0	0	8.51	Nice
02-22-B	2005-10-25	3	1	1	imitation	femme	audiovisuel	tristesse	0	0	1	0	Nice
02-22-B	2005-10-25	3	1	1	imitation	homme	audiovisuel	colere	7	0	0	0	Nice
02-22-B	2005-10-25	3	1	1	imitation	homme	audiovisuel	joie	0	7	0	0	Nice
02-22-B	2005-10-25	3	1	1	mime	mot	audiovisuel	tristesse	0	0	0	10	Nice
02-22-B	2005-10-25	3	1	1	mime	mot	audiovisuel	colere	4	0	0	0	Nice
02-22-B	2005-10-25	3	1	1	mime	mot	audiovisuel	joie	0	7.56	0	0	Nice
02-22-B	2005-10-25	3	1	1	mime	mot	audiovisuel	neutre	0	0	0	10	Nice
02-23-B	2005-10-25	3	1	1	imitation	homme	visuel	colere	8.22	0	0	0	Nice
02-23-B	2005-10-25	3	1	1	imitation	homme	visuel	tristesse	0	0	6.27	0	Nice
02-23-B	2005-10-25	3	1	1	imitation	femme	visuel	neutre	0	0	0	4	Nice
02-23-B	2005-10-25	3	1	1	imitation	homme	visuel	joie	0	10	0	0	Nice
02-23-B	2005-10-25	3	1	1	imitation	femme	visuel	colere	9	0	0	0	Nice
02-23-B	2005-10-25	3	1	1	imitation	femme	visuel	tristesse	0	0	8	0	Nice
02-23-B	2005-10-25	3	1	1	imitation	femme	visuel	joie	0	10	0	0	Nice
02-23-B	2005-10-25	3	1	1	mime	mot	visuel	joie	0	10	0	0	Nice
02-23-B	2005-10-25	3	1	1	mime	mot	visuel	tristesse	0	0	7	0	Nice
02-23-B	2005-10-25	3	1	1	mime	mot	visuel	colere	10	0	0	0	Nice
02-23-B	2005-10-25	3	1	1	mime	mot	visuel	neutre	0	0	0	0	Nice
02-23-B	2005-10-25	3	1	1	imitation	homme	visuel	colere	8.53	0	0	0	Nice
02-23-B	2005-10-25	3	1	1	imitation	femme	visuel	joie	0	10	0	0	Nice
02-23-B	2005-10-25	3	1	1	imitation	femme	audiovisuel	neutre	0	0	0	4	Nice
02-23-B	2005-10-25	3	1	1	imitation	homme	audiovisuel	tristesse	0	0	10	0	Nice
02-23-B	2005-10-25	3	1	1	imitation	homme	audiovisuel	joie	0	10	0	0	Nice
02-23-B	2005-10-25	3	1	1	imitation	femme	audiovisuel	tristesse	0	0	9.41	0	Nice
02-23-B	2005-10-25	3	1	1	imitation	femme	audiovisuel	colere	10	0	0	0	Nice
02-23-B	2005-10-25	3	1	1	imitation	homme	audiovisuel	neutre	0	0	0	10	Nice
02-23-B	2005-10-25	3	1	1	mime	mot	audiovisuel	joie	0	10	0	0	Nice
02-23-B	2005-10-25	3	1	1	imitation	homme	visuel	neutre	0	0	0	9.96	Nice
02-24-B	2006-09-17	2	0	1	imitation	femme	visuel	colere	0	0	0	7	Nice
02-24-B	2006-09-17	2	0	1	imitation	homme	visuel	joie	0	10	0	0	Nice
02-24-B	2006-09-17	2	0	1	imitation	femme	visuel	joie	0	6.93	0	0	Nice
02-24-B	2006-09-17	2	0	1	imitation	homme	visuel	colere	10	0	0	0	Nice
02-24-B	2006-09-17	2	0	1	imitation	femme	visuel	tristesse	0	0	6	0	Nice
02-24-B	2006-09-17	2	0	1	imitation	homme	visuel	neutre	0	0	0	10	Nice
02-24-B	2006-09-17	2	0	1	imitation	homme	visuel	tristesse	0	0	3	0	Nice
02-24-B	2006-09-17	2	0	1	imitation	femme	visuel	neutre	0	0	0	10	Nice
02-24-B	2006-09-17	2	0	1	mime	mot	visuel	tristesse	0	0	2	0	Nice
02-24-B	2006-09-17	2	0	1	mime	mot	visuel	colere	0	0	10	0	Nice
02-24-B	2006-09-17	2	0	1	mime	mot	visuel	joie	0	9.79	0	0	Nice
02-24-B	2006-09-17	2	0	1	mime	mot	visuel	neutre	0	0	0	9.92	Nice
02-24-B	2006-09-17	2	0	1	imitation	femme	audiovisuel	joie	0	7.01	0	0	Nice
02-24-B	2006-09-17	2	0	1	imitation	homme	audiovisuel	neutre	0	0	0	0.67	Nice
02-24-B	2006-09-17	2	0	1	imitation	homme	audiovisuel	joie	0	7.93	0	0	Nice
02-24-B	2006-09-17	2	0	1	imitation	homme	audiovisuel	colere	8.38	0	0	0	Nice
02-24-B	2006-09-17	2	0	1	imitation	femme	audiovisuel	neutre	0	0	0	10	Nice
02-24-B	2006-09-17	2	0	1	imitation	femme	audiovisuel	tristesse	0	0	6.38	0	Nice
02-24-B	2006-09-17	2	0	1	imitation	femme	audiovisuel	colere	7.34	1	0	0	Nice
02-24-B	2006-09-17	2	0	1	imitation	homme	audiovisuel	tristesse	0	1	6	0	Nice
02-24-B	2006-09-17	2	0	1	mime	mot	audiovisuel	tristesse	0	0	6	0	Nice
02-24-B	2006-09-17	2	0	1	mime	mot	audiovisuel	joie	0	10	0	0	Nice
02-24-B	2006-09-17	2	0	1	mime	mot	audiovisuel	neutre	0	0	0	10	Nice
02-24-B	2006-09-17	2	0	1	mime	mot	audiovisuel	colere	4	0	0	0	Nice
02-25-B	2006-08-29	2	0	1	imitation	femme	visuel	tristesse	0	0	10	0	Nice
02-25-B	2006-08-29	2	0	1	imitation	femme	visuel	joie	0	10	0	0	Nice
02-25-B	2006-08-29	2	0	1	imitation	femme	visuel	colere	10	0	0	0	Nice
02-25-B	2006-08-29	2	0	1	imitation	homme	visuel	neutre	0	0	2	7.72	Nice
02-25-B	2006-08-29	2	0	1	imitation	homme	visuel	tristesse	0	0	5.15	0	Nice
02-25-B	2006-08-29	2	0	1	imitation	homme	visuel	colere	10	0	0	0	Nice
02-25-B	2006-08-29	2	0	1	imitation	femme	visuel	neutre	0	0	6	0	Nice
02-25-B	2006-08-29	2	0	1	imitation	homme	visuel	joie	0	10	0	0	Nice
02-25-B	2006-08-29	2	0	1	mime	mot	visuel	tristesse	2	0	5	0	Nice
02-25-B	2006-08-29	2	0	1	mime	mot	visuel	colere	10	0	0	0	Nice
02-25-B	2006-08-29	2	0	1	mime	mot	visuel	joie	0	10	0	0	Nice
02-25-B	2006-08-29	2	0	1	mime	mot	visuel	neutre	0	0	0	10	Nice
02-25-B	2006-08-29	2	0	1	imitation	femme	audiovisuel	neutre	0	0	0	10	Nice
02-25-B	2006-08-29	2	0	1	imitation	femme	audiovisuel	colere	10	0	0	0	Nice
02-25-B	2006-08-29	2	0	1	imitation	homme	audiovisuel	colere	8	0	0	0	Nice
02-25-B	2006-08-29	2	0	1	imitation	homme	audiovisuel	neutre	0	0	0	10	Nice
02-25-B	2006-08-29	2	0	1	imitation	femme	audiovisuel	joie	0	4	0	0	Nice
02-25-B	2006-08-29	2	0	1	imitation	homme	audiovisuel	tristesse	0	0	6.07	0	Nice
02-25-B	2006-08-29	2	0	1	imitation	homme	audiovisuel	joie	0	0	2	0	Nice
02-25-B	2006-08-29	2	0	1	imitation	femme	audiovisuel	tristesse	0	0	0	0	Nice
02-25-B	2006-08-29	2	0	1	mime	mot	audiovisuel	neutre	0	0	0	10	Nice
02-25-B	2006-08-29	2	0	1	mime	mot	audiovisuel	joie	0	10	0	0	Nice
02-25-B	2006-08-29	2	0	1	mime	mot	audiovisuel	tristesse	0	0	10	0	Nice
02-25-B	2006-08-29	2	0	1	mime	mot	audiovisuel	colere	10	0	0	0	Nice
02-26-B	2006-03-01	2	1	1	imitation	homme	visuel	colere	3.69	0	0	0	Nice
02-26-B	2006-03-01	2	1	1	imitation	femme	visuel	joie	0	10	0	0	Nice
02-26-B	2006-03-01	2	1	1	imitation	femme	visuel	tristesse	0	0	8	0	Nice
02-26-B	2006-03-01	2	1	1	imitation	homme	visuel	joie	0	7.39	0	0	Nice
02-26-B	2006-03-01	2	1	1	imitation	homme	visuel	neutre	0	0	0	10	Nice
02-26-B	2006-03-01	2	1	1	imitation	femme	visuel	colere	10	0	0	0	Nice
02-26-B	2006-03-01	2	1	1	imitation	femme	visuel	neutre	0	0	0	6	Nice
02-26-B	2006-03-01	2	1	1	imitation	homme	visuel	tristesse	0	0	6.35	0	Nice
02-26-B	2006-03-01	2	1	1	mime	mot	visuel	tristesse	0	0	0	0	Nice
02-26-B	2006-03-01	2	1	1	mime	mot	visuel	joie	0	10	0	0	Nice
02-26-B	2006-03-01	2	1	1	mime	mot	visuel	colere	2.62	0	0	0	Nice
02-26-B	2006-03-01	2	1	1	mime	mot	visuel	neutre	0	0	0	10	Nice
02-26-B	2006-03-01	2	1	1	imitation	femme	audiovisuel	joie	0	6.51	0	1.58	Nice
02-26-B	2006-03-01	2	1	1	imitation	femme	audiovisuel	neutre	0	3	0	7.72	Nice
02-26-B	2006-03-01	2	1	1	imitation	homme	audiovisuel	tristesse	0	0	8	0	Nice
02-26-B	2006-03-01	2	1	1	imitation	femme	audiovisuel	colere	10	0	0	0	Nice
02-26-B	2006-03-01	2	1	1	imitation	femme	audiovisuel	tristesse	0	0	8	0	Nice
02-26-B	2006-03-01	2	1	1	imitation	homme	audiovisuel	neutre	0	0	0	7.43	Nice
02-26-B	2006-03-01	2	1	1	imitation	homme	audiovisuel	colere	9.13	0	0	0	Nice
02-26-B	2006-03-01	2	1	1	imitation	homme	audiovisuel	joie	0	10	0	0	Nice
02-26-B	2006-03-01	2	1	1	mime	mot	audiovisuel	tristesse	0	0	6	0	Nice
02-26-B	2006-03-01	2	1	1	mime	mot	audiovisuel	colere	6.8	0	0	0	Nice
02-26-B	2006-03-01	2	1	1	mime	mot	audiovisuel	joie	0	10	0	0	Nice
02-26-B	2006-03-01	2	1	1	mime	mot	audiovisuel	neutre	0	0	0	9.92	Nice
02-27-B	2008-04-28	0	0	1	imitation	homme	visuel	neutre	0	0	0	8	Nice
02-27-B	2008-04-28	0	0	1	imitation	femme	visuel	joie	0	8	0	0	Nice
02-27-B	2008-04-28	0	0	1	imitation	homme	visuel	colere	0	0	6	0	Nice
02-27-B	2008-04-28	0	0	1	imitation	femme	visuel	neutre	0	0	0	7	Nice
02-27-B	2008-04-28	0	0	1	imitation	femme	visuel	tristesse	3	0	0	0	Nice
02-27-B	2008-04-28	0	0	1	imitation	femme	visuel	colere	0	0	0	7	Nice
02-27-B	2008-04-28	0	0	1	imitation	homme	visuel	tristesse	0	0	3	0	Nice
02-27-B	2008-04-28	0	0	1	imitation	homme	visuel	joie	0	10	0	0	Nice
02-27-B	2008-04-28	0	0	1	mime	mot	visuel	colere	2	0	0	0	Nice
02-27-B	2008-04-28	0	0	1	mime	mot	visuel	tristesse	0	0	2	0	Nice
02-27-B	2008-04-28	0	0	1	mime	mot	visuel	joie	0	6	0	0	Nice
02-27-B	2008-04-28	0	0	1	mime	mot	visuel	neutre	0	0	0	10	Nice
02-27-B	2008-04-28	0	0	1	imitation	homme	audiovisuel	tristesse	0	0	6	0	Nice
02-27-B	2008-04-28	0	0	1	imitation	homme	audiovisuel	colere	5	5	0	0	Nice
02-27-B	2008-04-28	0	0	1	imitation	femme	audiovisuel	joie	0	10	0	0	Nice
02-27-B	2008-04-28	0	0	1	imitation	femme	audiovisuel	tristesse	0	0	5	0	Nice
02-27-B	2008-04-28	0	0	1	imitation	homme	audiovisuel	joie	0	8	0	0	Nice
02-27-B	2008-04-28	0	0	1	imitation	homme	audiovisuel	neutre	0	0	0	7	Nice
02-27-B	2008-04-28	0	0	1	imitation	femme	audiovisuel	neutre	5	0	0	5	Nice
02-27-B	2008-04-28	0	0	1	imitation	femme	audiovisuel	colere	0	0	4	0	Nice
02-27-B	2008-04-28	0	0	1	mime	mot	audiovisuel	colere	6	0	0	0	Nice
02-27-B	2008-04-28	0	0	1	mime	mot	audiovisuel	joie	0	7	0	0	Nice
02-27-B	2008-04-28	0	0	1	mime	mot	audiovisuel	tristesse	0	3	0	0	Nice
02-27-B	2008-04-28	0	0	1	mime	mot	audiovisuel	neutre	0	0	0	9	Nice
02-28-B	2008-12-17	0	1	1	imitation	femme	visuel	neutre	0	0	0	7.76	Nice
02-28-B	2008-12-17	0	1	1	imitation	femme	visuel	joie	0	8	0	0	Nice
02-28-B	2008-12-17	0	1	1	imitation	femme	visuel	tristesse	0	0	0	6.39	Nice
02-28-B	2008-12-17	0	1	1	imitation	femme	visuel	colere	7	0	0	0	Nice
02-28-B	2008-12-17	0	1	1	imitation	homme	visuel	neutre	0	0	0	10	Nice
02-28-B	2008-12-17	0	1	1	imitation	homme	visuel	tristesse	0	0	0	5.15	Nice
02-28-B	2008-12-17	0	1	1	imitation	homme	visuel	colere	10	0	0	0	Nice
02-28-B	2008-12-17	0	1	1	imitation	homme	visuel	joie	0	10	0	0	Nice
02-28-B	2008-12-17	0	1	1	mime	mot	visuel	tristesse	0	0	8.61	0	Nice
02-28-B	2008-12-17	0	1	1	mime	mot	visuel	neutre	0	0	0	10	Nice
02-28-B	2008-12-17	0	1	1	mime	mot	visuel	colere	5.48	0	2.16	0	Nice
02-28-B	2008-12-17	0	1	1	mime	mot	visuel	joie	0	6.1	0	0	Nice
02-28-B	2008-12-17	0	1	1	imitation	homme	visuel	tristesse	0	0	10	0	Nice
02-28-B	2008-12-17	0	1	1	imitation	femme	audiovisuel	tristesse	0	0	6.85	0	Nice
02-28-B	2008-12-17	0	1	1	imitation	femme	audiovisuel	colere	8.63	0	0	0	Nice
02-28-B	2008-12-17	0	1	1	imitation	femme	audiovisuel	joie	0	4	0	0	Nice
02-28-B	2008-12-17	0	1	1	imitation	femme	audiovisuel	neutre	0	0	0	7	Nice
02-28-B	2008-12-17	0	1	1	imitation	homme	audiovisuel	colere	10	0	0	0	Nice
02-28-B	2008-12-17	0	1	1	imitation	homme	audiovisuel	joie	0	8.33	0	0	Nice
02-28-B	2008-12-17	0	1	1	imitation	homme	audiovisuel	neutre	0	0	0	10	Nice
02-28-B	2008-12-17	0	1	1	mime	mot	audiovisuel	joie	0	9.83	0	0	Nice
02-28-B	2008-12-17	0	1	1	mime	mot	audiovisuel	neutre	0	0	0	10	Nice
02-28-B	2008-12-17	0	1	1	mime	mot	audiovisuel	tristesse	0	0	8	0	Nice
02-28-B	2008-12-17	0	1	1	mime	mot	audiovisuel	colere	7.06	0	0	0	Nice
02-29-B	2008-08-07	0	0	1	imitation	femme	visuel	colere	8.34	0	0	0	Nice
02-29-B	2008-08-07	0	0	1	imitation	femme	visuel	tristesse	0	0	0	10	Nice
02-29-B	2008-08-07	0	0	1	imitation	homme	visuel	tristesse	0	0	7.18	0	Nice
02-29-B	2008-08-07	0	0	1	imitation	femme	visuel	neutre	0	0	0	10	Nice
02-29-B	2008-08-07	0	0	1	imitation	homme	visuel	neutre	0	0	0	10	Nice
02-29-B	2008-08-07	0	0	1	imitation	homme	visuel	colere	10	0	0	0	Nice
02-29-B	2008-08-07	0	0	1	imitation	femme	visuel	joie	0	8.17	0	0	Nice
02-29-B	2008-08-07	0	0	1	imitation	homme	visuel	joie	0	8.13	0	0	Nice
02-29-B	2008-08-07	0	0	1	mime	mot	visuel	joie	0	10	0	0	Nice
02-29-B	2008-08-07	0	0	1	mime	mot	visuel	tristesse	0	0	6.39	0	Nice
02-29-B	2008-08-07	0	0	1	mime	mot	visuel	neutre	0	0	0	10	Nice
02-29-B	2008-08-07	0	0	1	mime	mot	visuel	colere	7.67	0	0	0	Nice
02-29-B	2008-08-07	0	0	1	imitation	femme	audiovisuel	colere	7.72	0	0	0	Nice
02-29-B	2008-08-07	0	0	1	imitation	femme	audiovisuel	tristesse	7.59	0	0	0	Nice
02-29-B	2008-08-07	0	0	1	imitation	homme	audiovisuel	neutre	0	3.28	0	6.31	Nice
02-29-B	2008-08-07	0	0	1	imitation	femme	audiovisuel	neutre	0	8.34	0	0	Nice
02-29-B	2008-08-07	0	0	1	imitation	homme	audiovisuel	tristesse	0	0	6.22	0	Nice
02-29-B	2008-08-07	0	0	1	imitation	femme	audiovisuel	joie	0	7.59	0	0	Nice
02-29-B	2008-08-07	0	0	1	imitation	homme	audiovisuel	colere	6.43	0	0	0	Nice
02-29-B	2008-08-07	0	0	1	mime	mot	audiovisuel	tristesse	0	0	7.84	0	Nice
02-29-B	2008-08-07	0	0	1	mime	mot	audiovisuel	colere	0.04	0	5.06	5.06	Nice
02-29-B	2008-08-07	0	0	1	mime	mot	audiovisuel	joie	0	10	0	0	Nice
02-29-B	2008-08-07	0	0	1	mime	mot	audiovisuel	neutre	0	0	0	10	Nice
02-29-B	2008-08-07	0	0	1	imitation	homme	audiovisuel	joie	0	8.71	0	0	Nice
02-30-B	2008-01-10	0	1	1	imitation	femme	visuel	colere	2.12	0	0	0	Nice
02-30-B	2008-01-10	0	1	1	imitation	femme	visuel	tristesse	0	0	4.9	0	Nice
02-30-B	2008-01-10	0	1	1	imitation	homme	visuel	neutre	0	5.06	0	5.02	Nice
02-30-B	2008-01-10	0	1	1	imitation	femme	visuel	joie	0	8.92	0	0	Nice
02-30-B	2008-01-10	0	1	1	imitation	femme	visuel	neutre	0	0	0	10	Nice
02-30-B	2008-01-10	0	1	1	imitation	homme	visuel	joie	0	8.75	0	0	Nice
02-30-B	2008-01-10	0	1	1	imitation	homme	visuel	colere	0	0	7.55	0	Nice
02-30-B	2008-01-10	0	1	1	imitation	homme	visuel	tristesse	0	0	6.51	0	Nice
02-30-B	2008-01-10	0	1	1	mime	mot	visuel	tristesse	0	0	0	7.8	Nice
02-30-B	2008-01-10	0	1	1	mime	mot	visuel	joie	0	10	0	0	Nice
02-30-B	2008-01-10	0	1	1	mime	mot	visuel	neutre	0	0	0	10	Nice
02-30-B	2008-01-10	0	1	1	mime	mot	visuel	colere	0	0	1.45	0	Nice
02-30-B	2008-01-10	0	1	1	imitation	homme	audiovisuel	neutre	0	0	0	7.35	Nice
02-30-B	2008-01-10	0	1	1	imitation	femme	audiovisuel	joie	0	8.13	0	0	Nice
02-30-B	2008-01-10	0	1	1	imitation	femme	audiovisuel	tristesse	0	0	5.15	0	Nice
02-30-B	2008-01-10	0	1	1	imitation	homme	audiovisuel	colere	7.93	0	0	0	Nice
02-30-B	2008-01-10	0	1	1	imitation	homme	audiovisuel	tristesse	0	0	6.31	0	Nice
02-30-B	2008-01-10	0	1	1	imitation	femme	audiovisuel	colere	7.59	0	0	0	Nice
02-30-B	2008-01-10	0	1	1	imitation	femme	audiovisuel	neutre	0	0	0	5.06	Nice
02-30-B	2008-01-10	0	1	1	imitation	homme	audiovisuel	joie	0	4.98	0	0	Nice
02-30-B	2008-01-10	0	1	1	mime	mot	audiovisuel	tristesse	0	0	8.84	0	Nice
02-30-B	2008-01-10	0	1	1	mime	mot	audiovisuel	colere	3.4	0	0	0	Nice
02-30-B	2008-01-10	0	1	1	mime	mot	audiovisuel	joie	0	8.3	0	0	Nice
02-30-B	2008-01-10	0	1	1	mime	mot	audiovisuel	neutre	0	0	0	10	Nice
02-31-B	2009-09-28	0	0	1	imitation	homme	visuel	neutre	0	0	0	3	Nice
02-31-B	2009-09-28	0	0	1	imitation	femme	visuel	joie	3	0	0	0	Nice
02-31-B	2009-09-28	0	0	1	imitation	homme	visuel	colere	9.9	0	0	0	Nice
02-31-B	2009-09-28	0	0	1	imitation	femme	visuel	tristesse	0	0	0	10	Nice
02-31-B	2009-09-28	0	0	1	imitation	homme	visuel	joie	0	0	0	8.76	Nice
02-31-B	2009-09-28	0	0	1	imitation	homme	visuel	tristesse	7.01	0	0	0	Nice
02-31-B	2009-09-28	0	0	1	imitation	femme	visuel	neutre	0	0	0	6	Nice
02-31-B	2009-09-28	0	0	1	imitation	femme	visuel	colere	10	0	0	0	Nice
02-31-B	2009-09-28	0	0	1	mime	mot	visuel	joie	3	4	0	0	Nice
02-31-B	2009-09-28	0	0	1	mime	mot	visuel	colere	5	0	0	0	Nice
02-31-B	2009-09-28	0	0	1	mime	mot	visuel	neutre	0	0	0	10	Nice
02-31-B	2009-09-28	0	0	1	mime	mot	visuel	tristesse	0	0	0	5	Nice
02-31-B	2009-09-28	0	0	1	imitation	femme	audiovisuel	tristesse	0	0	7.72	0	Nice
02-31-B	2009-09-28	0	0	1	imitation	femme	audiovisuel	colere	7.05	0	0	1.91	Nice
02-31-B	2009-09-28	0	0	1	imitation	homme	audiovisuel	joie	3	0	0	0	Nice
02-31-B	2009-09-28	0	0	1	imitation	homme	audiovisuel	neutre	0	0	0	7	Nice
02-31-B	2009-09-28	0	0	1	imitation	femme	audiovisuel	joie	3	0	0	0	Nice
02-31-B	2009-09-28	0	0	1	imitation	femme	audiovisuel	neutre	0	0	0	10	Nice
02-31-B	2009-09-28	0	0	1	imitation	homme	audiovisuel	colere	6	0	0	0	Nice
02-31-B	2009-09-28	0	0	1	imitation	homme	audiovisuel	tristesse	0	0	5.93	0	Nice
02-31-B	2009-09-28	0	0	1	mime	mot	audiovisuel	colere	3	0	0	0	Nice
02-31-B	2009-09-28	0	0	1	mime	mot	audiovisuel	joie	3	0	0	0	Nice
02-31-B	2009-09-28	0	0	1	mime	mot	audiovisuel	neutre	0	0	0	10	Nice
02-31-B	2009-09-28	0	0	1	mime	mot	audiovisuel	tristesse	0	0	0	10	Nice
02-32-B	2008-07-11	0	0	1	imitation	femme	visuel	joie	7	0	0	0	Nice
02-32-B	2008-07-11	0	0	1	imitation	femme	visuel	tristesse	0	0	5.23	0	Nice
02-32-B	2008-07-11	0	0	1	imitation	femme	visuel	neutre	0	0	0	0	Nice
02-32-B	2008-07-11	0	0	1	imitation	homme	visuel	tristesse	0	0	4	0	Nice
02-32-B	2008-07-11	0	0	1	imitation	homme	visuel	colere	10	0	0	0	Nice
02-32-B	2008-07-11	0	0	1	imitation	homme	visuel	neutre	0	0	0	10	Nice
02-32-B	2008-07-11	0	0	1	imitation	homme	visuel	joie	0	4.09	0	0	Nice
02-32-B	2008-07-11	0	0	1	imitation	femme	visuel	colere	6	0	0	0	Nice
02-32-B	2008-07-11	0	0	1	mime	mot	visuel	tristesse	0	0	10	0	Nice
02-32-B	2008-07-11	0	0	1	mime	mot	visuel	colere	7	0	0	0	Nice
02-32-B	2008-07-11	0	0	1	mime	mot	visuel	neutre	0	10	0	0	Nice
02-32-B	2008-07-11	0	0	1	mime	mot	visuel	joie	0	10	0	0	Nice
02-32-B	2008-07-11	0	0	1	imitation	homme	audiovisuel	tristesse	7.84	0	0	0	Nice
02-32-B	2008-07-11	0	0	1	imitation	femme	audiovisuel	colere	5.85	2	0	0	Nice
02-32-B	2008-07-11	0	0	1	imitation	femme	audiovisuel	joie	0	5.44	0	0	Nice
02-32-B	2008-07-11	0	0	1	imitation	femme	audiovisuel	tt	5.24	1.8	0	0	Nice
02-32-B	2008-07-11	0	0	1	imitation	femme	audiovisuel	neutre	0	0	0	0	Nice
02-32-B	2008-07-11	0	0	1	imitation	homme	audiovisuel	joie	0	5.3	0	0	Nice
02-32-B	2008-07-11	0	0	1	imitation	homme	audiovisuel	colere	8	0	0	0	Nice
02-32-B	2008-07-11	0	0	1	imitation	homme	audiovisuel	neutre	0	0	0	0	Nice
02-32-B	2008-07-11	0	0	1	mime	mot	audiovisuel	tristesse	0	0	7.3	0	Nice
02-32-B	2008-07-11	0	0	1	mime	mot	audiovisuel	colere	6.72	0	0	0	Nice
02-32-B	2008-07-11	0	0	1	mime	mot	audiovisuel	joie	0	9	0	0	Nice
02-32-B	2008-07-11	0	0	1	mime	mot	audiovisuel	neutre	0	3	0	0	Nice
02-33-B	2008-10-06	0	1	2	mime	mot	visuel	colere	0	0	3	0	Nice
02-33-B	2008-10-06	0	1	2	mime	mot	visuel	neutre	0	0	0	0	Nice
02-33-B	2008-10-06	0	1	2	mime	mot	visuel	joie	0	10	0	0	Nice
02-33-B	2008-10-06	0	1	2	mime	mot	visuel	tristesse	0	0	5.02	3.69	Nice
02-33-B	2008-10-06	0	1	2	imitation	homme	visuel	tristesse	0	0	2	0	Nice
02-33-B	2008-10-06	0	1	2	imitation	femme	visuel	colere	7.72	0	0	0	Nice
02-33-B	2008-10-06	0	1	2	imitation	femme	visuel	tristesse	2	0	0	7.26	Nice
02-33-B	2008-10-06	0	1	2	imitation	homme	visuel	colere	10	0	0	0	Nice
02-33-B	2008-10-06	0	1	2	imitation	homme	visuel	joie	0	0	0	0	Nice
02-33-B	2008-10-06	0	1	2	imitation	homme	visuel	neutre	0	0	0	6.51	Nice
02-33-B	2008-10-06	0	1	2	imitation	femme	visuel	joie	0	0	7.35	0	Nice
02-33-B	2008-10-06	0	1	2	imitation	femme	visuel	neutre	0	0	0	0	Nice
02-33-B	2008-10-06	0	1	2	mime	mot	audiovisuel	neutre	0	0	0	10	Nice
02-33-B	2008-10-06	0	1	2	mime	mot	audiovisuel	tristesse	0	0	10	0	Nice
02-33-B	2008-10-06	0	1	2	mime	mot	audiovisuel	joie	0	8.22	0	0	Nice
02-33-B	2008-10-06	0	1	2	mime	mot	audiovisuel	colere	0	0	0	4	Nice
02-33-B	2008-10-06	0	1	2	imitation	homme	audiovisuel	neutre	0	0	0	10	Nice
02-33-B	2008-10-06	0	1	2	imitation	femme	audiovisuel	neutre	0	0	0	4	Nice
02-33-B	2008-10-06	0	1	2	imitation	femme	audiovisuel	colere	0	0	1	0	Nice
02-33-B	2008-10-06	0	1	2	imitation	homme	audiovisuel	tristesse	0	0	10	0	Nice
02-33-B	2008-10-06	0	1	2	imitation	femme	audiovisuel	tristesse	0	1	5	3.2	Nice
02-33-B	2008-10-06	0	1	2	imitation	homme	audiovisuel	joie	0	0	0	10	Nice
02-33-B	2008-10-06	0	1	2	imitation	homme	audiovisuel	colere	6.47	0	0	0	Nice
02-33-B	2008-10-06	0	1	2	imitation	femme	audiovisuel	joie	0	8.09	0	0	Nice
02-34-B	2008-06-20	0	1	2	mime	mot	visuel	neutre	0	0	0	10	Nice
02-34-B	2008-06-20	0	1	2	mime	mot	visuel	colere	5	1	5.44	0	Nice
02-34-B	2008-06-20	0	1	2	mime	mot	visuel	tristesse	0	0	4	0	Nice
02-34-B	2008-06-20	0	1	2	mime	mot	visuel	joie	0	7.47	0	0	Nice
02-34-B	2008-06-20	0	1	2	imitation	homme	visuel	joie	0	0	0	6	Nice
02-34-B	2008-06-20	0	1	2	imitation	homme	visuel	colere	7.76	0	0	0	Nice
02-34-B	2008-06-20	0	1	2	imitation	femme	visuel	joie	2	0	0	0	Nice
02-34-B	2008-06-20	0	1	2	imitation	homme	visuel	tristesse	0	0	0	3	Nice
02-34-B	2008-06-20	0	1	2	imitation	femme	visuel	tristesse	0	0	0	0	Nice
02-34-B	2008-06-20	0	1	2	imitation	homme	visuel	neutre	0	0	0	10	Nice
02-34-B	2008-06-20	0	1	2	imitation	femme	visuel	neutre	0	0	0	0	Nice
02-34-B	2008-06-20	0	1	2	imitation	femme	visuel	colere	4.5	0	0	0	Nice
02-34-B	2008-06-20	0	1	2	mime	mot	audiovisuel	neutre	0	0	0	10	Nice
02-34-B	2008-06-20	0	1	2	imitation	femme	audiovisuel	joie	0	0	0	10	Nice
02-34-B	2008-06-20	0	1	2	imitation	homme	audiovisuel	neutre	0	0	0	10	Nice
02-35-B	2006-03-01	2	0	2	mime	mot	visuel	neutre	0	0	0	8	Nice
02-35-B	2006-03-01	2	0	2	mime	mot	visuel	tristesse	0	0	7	0	Nice
02-35-B	2006-03-01	2	0	2	mime	mot	visuel	joie	0	10	0	0	Nice
02-35-B	2006-03-01	2	0	2	mime	mot	visuel	colere	0	0	0	0	Nice
02-35-B	2006-03-01	2	0	2	imitation	homme	visuel	neutre	0	3	0	0	Nice
02-35-B	2006-03-01	2	0	2	imitation	femme	visuel	joie	0	10	0	0	Nice
02-35-B	2006-03-01	2	0	2	imitation	homme	visuel	tristesse	0	0	7	0	Nice
02-35-B	2006-03-01	2	0	2	imitation	femme	visuel	colere	10	0	0	0	Nice
02-35-B	2006-03-01	2	0	2	imitation	homme	visuel	joie	0	10	0	0	Nice
02-35-B	2006-03-01	2	0	2	imitation	homme	visuel	colere	0	0	7	0	Nice
02-35-B	2006-03-01	2	0	2	imitation	femme	visuel	neutre	0	0	0	10	Nice
02-35-B	2006-03-01	2	0	2	imitation	femme	visuel	tristesse	0	0	9	0	Nice
02-35-B	2006-03-01	2	0	2	mime	mot	audiovisuel	neutre	0	0	0	10	Nice
02-35-B	2006-03-01	2	0	2	mime	mot	audiovisuel	joie	0	10	0	0	Nice
02-35-B	2006-03-01	2	0	2	mime	mot	audiovisuel	colere	7	0	0	0	Nice
02-35-B	2006-03-01	2	0	2	mime	mot	audiovisuel	tristesse	0	0	9	0	Nice
02-35-B	2006-03-01	2	0	2	imitation	femme	audiovisuel	tristesse	0	2	6	0	Nice
02-35-B	2006-03-01	2	0	2	imitation	femme	audiovisuel	joie	0	9	0	0	Nice
02-35-B	2006-03-01	2	0	2	imitation	homme	audiovisuel	tristesse	0	2	7	0	Nice
02-35-B	2006-03-01	2	0	2	imitation	femme	audiovisuel	colere	8	0	0	0	Nice
02-35-B	2006-03-01	2	0	2	imitation	femme	audiovisuel	neutre	0	0	0	7	Nice
02-35-B	2006-03-01	2	0	2	imitation	homme	audiovisuel	colere	7	0	0	0	Nice
02-35-B	2006-03-01	2	0	2	imitation	homme	audiovisuel	joie	0	9	0	0	Nice
02-35-B	2006-03-01	2	0	2	imitation	homme	audiovisuel	neutre	0	0	0	5	Nice
02-36-B	2006-05-31	2	1	3	imitation	homme	audiovisuel	tristesse	0	3	5.23	0	Nice
02-36-B	2006-05-31	2	1	3	imitation	femme	audiovisuel	neutre	0	0	0	3.03	Nice
02-36-B	2006-05-31	2	1	3	imitation	homme	audiovisuel	colere	6.97	0	0	0	Nice
02-36-B	2006-05-31	2	1	3	imitation	homme	audiovisuel	neutre	0	0	0	0	Nice
02-36-B	2006-05-31	2	1	3	imitation	femme	audiovisuel	colere	7	0	0	0	Nice
02-36-B	2006-05-31	2	1	3	imitation	homme	audiovisuel	joie	0	0	0	0	Nice
02-36-B	2006-05-31	2	1	3	imitation	femme	audiovisuel	tristesse	0	0	10	0	Nice
02-36-B	2006-05-31	2	1	3	imitation	femme	audiovisuel	joie	0	0	0	0	Nice
02-36-B	2006-05-31	2	1	3	mime	mot	audiovisuel	tristesse	0	0	10	0	Nice
02-36-B	2006-05-31	2	1	3	mime	mot	audiovisuel	neutre	0	0	0	10	Nice
02-36-B	2006-05-31	2	1	3	mime	mot	audiovisuel	colere	0	0	0	0	Nice
02-36-B	2006-05-31	2	1	3	mime	mot	audiovisuel	joie	1	7.8	0	0	Nice
02-36-B	2006-05-31	2	1	3	imitation	homme	visuel	tristesse	0	0	7.6	0	Nice
02-36-B	2006-05-31	2	1	3	imitation	homme	visuel	colere	10	0	0	0	Nice
02-36-B	2006-05-31	2	1	3	imitation	homme	visuel	joie	0	7	0	0	Nice
02-36-B	2006-05-31	2	1	3	imitation	femme	visuel	colere	10	0	0	0	Nice
02-36-B	2006-05-31	2	1	3	imitation	femme	visuel	joie	0	7.05	0	0	Nice
02-36-B	2006-05-31	2	1	3	imitation	femme	visuel	tristesse	0	0	6.02	2.41	Nice
02-36-B	2006-05-31	2	1	3	imitation	femme	visuel	neutre	0	0	0	10	Nice
02-36-B	2006-05-31	2	1	3	imitation	homme	visuel	neutre	0	0	0	10	Nice
02-36-B	2006-05-31	2	1	3	mime	mot	visuel	colere	0	0	0	0	Nice
02-36-B	2006-05-31	2	1	3	mime	mot	visuel	joie	0	9.79	0	0	Nice
02-36-B	2006-05-31	2	1	3	mime	mot	visuel	neutre	0	0	0	10	Nice
02-36-B	2006-05-31	2	1	3	mime	mot	visuel	tristesse	0	0	8	0	Nice
02-37-B	2006-02-04	2	1	4	mime	mot	audiovisuel	neutre	0	8.07	0	0	Nice
02-37-B	2006-02-04	2	1	4	mime	mot	audiovisuel	joie	0	10	0	0	Nice
02-37-B	2006-02-04	2	1	4	mime	mot	audiovisuel	colere	6.47	0	0	0	Nice
02-37-B	2006-02-04	2	1	4	mime	mot	audiovisuel	tristesse	0	1	8	0	Nice
02-37-B	2006-02-04	2	1	4	imitation	femme	audiovisuel	tristesse	0	0	10	0	Nice
02-37-B	2006-02-04	2	1	4	imitation	femme	audiovisuel	neutre	0	0	0	10	Nice
02-37-B	2006-02-04	2	1	4	imitation	femme	audiovisuel	joie	0	10	0	0	Nice
02-37-B	2006-02-04	2	1	4	imitation	homme	audiovisuel	neutre	0	0	0	0	Nice
02-37-B	2006-02-04	2	1	4	imitation	femme	audiovisuel	colere	7	0	0	0	Nice
02-37-B	2006-02-04	2	1	4	imitation	homme	audiovisuel	joie	0	10	0	0	Nice
02-37-B	2006-02-04	2	1	4	imitation	homme	audiovisuel	tristesse	0	0	9	0	Nice
02-37-B	2006-02-04	2	1	4	imitation	homme	audiovisuel	colere	10	0	0	0	Nice
02-37-B	2006-02-04	2	1	4	mime	mot	visuel	tristesse	0	3	6.64	0	Nice
02-37-B	2006-02-04	2	1	4	mime	mot	visuel	neutre	0	0	0	10	Nice
02-37-B	2006-02-04	2	1	4	mime	mot	visuel	colere	7.14	0	0	0	Nice
02-37-B	2006-02-04	2	1	4	mime	mot	visuel	joie	0	10	0	0	Nice
02-37-B	2006-02-04	2	1	4	imitation	femme	visuel	colere	0	0	10	0	Nice
02-37-B	2006-02-04	2	1	4	imitation	homme	visuel	neutre	0	0	0	10	Nice
02-37-B	2006-02-04	2	1	4	imitation	homme	visuel	tristesse	0	0	10	0	Nice
02-37-B	2006-02-04	2	1	4	imitation	femme	visuel	neutre	0	0	0	10	Nice
02-37-B	2006-02-04	2	1	4	imitation	homme	visuel	joie	0	8	0	0	Nice
02-37-B	2006-02-04	2	1	4	imitation	homme	visuel	colere	8	0	0	0	Nice
02-37-B	2006-02-04	2	1	4	imitation	femme	visuel	joie	0	10	0	0	Nice
02-37-B	2006-02-04	2	1	4	imitation	femme	visuel	tristesse	0	0	8.42	0	Nice
02-38-B	2006-05-18	2	1	2	mime	mot	visuel	tristesse	0	0	10	0	Nice
02-38-B	2006-05-18	2	1	2	mime	mot	visuel	neutre	0	0	0	10	Nice
02-38-B	2006-05-18	2	1	2	mime	mot	visuel	joie	0	10	0	0	Nice
02-38-B	2006-05-18	2	1	2	mime	mot	visuel	colere	10	0	0	0	Nice
02-38-B	2006-05-18	2	1	2	imitation	homme	visuel	tristesse	0	0	4.11	0	Nice
02-38-B	2006-05-18	2	1	2	imitation	homme	visuel	neutre	0	0	0	9	Nice
02-38-B	2006-05-18	2	1	2	imitation	homme	visuel	colere	7.39	3	0	0	Nice
02-38-B	2006-05-18	2	1	2	imitation	femme	visuel	tristesse	0	0	10	0	Nice
02-38-B	2006-05-18	2	1	2	imitation	homme	visuel	joie	0	10	0	0	Nice
02-38-B	2006-05-18	2	1	2	imitation	femme	visuel	colere	8	0	0	0	Nice
02-38-B	2006-05-18	2	1	2	imitation	homme	visuel	neutre	0	0	0	10	Nice
02-38-B	2006-05-18	2	1	2	imitation	femme	visuel	joie	0	10	0	0	Nice
02-38-B	2006-05-18	2	1	2	imitation	femme	visuel	neutre	0	0	0	10	Nice
02-38-B	2006-05-18	2	1	2	mime	mot	audiovisuel	neutre	0	0	0	10	Nice
02-38-B	2006-05-18	2	1	2	mime	mot	audiovisuel	tristesse	0	0	9	0	Nice
02-38-B	2006-05-18	2	1	2	mime	mot	audiovisuel	colere	9.67	0	0	0	Nice
02-38-B	2006-05-18	2	1	2	mime	mot	audiovisuel	joie	0	9	0	0	Nice
02-38-B	2006-05-18	2	1	2	imitation	homme	audiovisuel	neutre	0	0	0	10	Nice
02-38-B	2006-05-18	2	1	2	imitation	homme	audiovisuel	colere	5.93	0	0	0	Nice
02-38-B	2006-05-18	2	1	2	imitation	homme	audiovisuel	joie	0	10	0	0	Nice
02-38-B	2006-05-18	2	1	2	imitation	femme	audiovisuel	neutre	0	0	0	10	Nice
02-38-B	2006-05-18	2	1	2	imitation	femme	audiovisuel	tristesse	0	0	10	0	Nice
02-38-B	2006-05-18	2	1	2	imitation	femme	audiovisuel	colere	3.26	0	0	0	Nice
02-38-B	2006-05-18	2	1	2	imitation	femme	audiovisuel	joie	0	10	0	0	Nice
02-38-B	2006-05-18	2	1	2	imitation	homme	audiovisuel	tristesse	0	0	10	0	Nice
02-40-B	2006-06-07	2	0	2	mime	mot	visuel	neutre	0	0	0	9	Nice
02-40-B	2006-06-07	2	0	2	mime	mot	visuel	colere	7.76	0	0	0	Nice
02-40-B	2006-06-07	2	0	2	mime	mot	visuel	tristesse	0	0	2	0	Nice
02-40-B	2006-06-07	2	0	2	mime	mot	visuel	joie	0	10	0	0	Nice
02-40-B	2006-06-07	2	0	2	imitation	femme	visuel	joie	0	7	0	0	Nice
02-40-B	2006-06-07	2	0	2	imitation	femme	visuel	colere	0	0	0	0	Nice
02-40-B	2006-06-07	2	0	2	imitation	homme	visuel	neutre	0	0	0	8	Nice
02-40-B	2006-06-07	2	0	2	imitation	femme	visuel	tristesse	0	0	0	7.72	Nice
02-40-B	2006-06-07	2	0	2	imitation	homme	visuel	joie	0	9.79	0	0	Nice
02-40-B	2006-06-07	2	0	2	imitation	homme	visuel	colere	8.17	0	0	0	Nice
02-40-B	2006-06-07	2	0	2	imitation	homme	visuel	tristesse	0	0	3	0	Nice
02-40-B	2006-06-07	2	0	2	imitation	femme	visuel	neutre	0	0	0	10	Nice
02-40-B	2006-06-07	2	0	2	imitation	femme	visuel	tristesse	0	3.44	6.18	0	Nice
02-40-B	2006-06-07	2	0	2	imitation	femme	audiovisuel	joie	0	5.15	0	2.99	Nice
02-40-B	2006-06-07	2	0	2	imitation	femme	audiovisuel	neutre	0	0	0	10	Nice
02-40-B	2006-06-07	2	0	2	imitation	homme	audiovisuel	colere	7.33	0	0	0	Nice
02-40-B	2006-06-07	2	0	2	imitation	homme	audiovisuel	tristesse	0	5.01	0	0	Nice
02-40-B	2006-06-07	2	0	2	imitation	homme	audiovisuel	joie	0	10	0	0	Nice
02-40-B	2006-06-07	2	0	2	imitation	femme	audiovisuel	colere	10	0	0	0	Nice
02-40-B	2006-06-07	2	0	2	imitation	homme	audiovisuel	neutre	0	0	0	8.46	Nice
02-40-B	2006-06-07	2	0	2	mime	mot	audiovisuel	joie	0	10	0	0	Nice
02-40-B	2006-06-07	2	0	2	mime	mot	audiovisuel	tristesse	0	0	6.06	0	Nice
02-40-B	2006-06-07	2	0	2	mime	mot	audiovisuel	neutre	0	0	0	7.92	Nice
02-40-B	2006-06-07	2	0	2	mime	mot	audiovisuel	colere	7	0	0	0	Nice
02-41-B	2005-11-10	3	1	3	imitation	femme	visuel	neutre	0	0	0	5	Nice
02-41-B	2005-11-10	3	1	3	imitation	homme	visuel	joie	0	10	0	0	Nice
02-41-B	2005-11-10	3	1	3	imitation	homme	visuel	colere	2	0	0	0	Nice
02-41-B	2005-11-10	3	1	3	imitation	homme	visuel	tristesse	0	0	10	0	Nice
02-41-B	2005-11-10	3	1	3	imitation	femme	visuel	colere	0	0	0	10	Nice
02-41-B	2005-11-10	3	1	3	imitation	femme	visuel	joie	0	9.88	0	0	Nice
02-41-B	2005-11-10	3	1	3	imitation	homme	visuel	neutre	0	0	0	10	Nice
02-41-B	2005-11-10	3	1	3	imitation	femme	visuel	tristesse	0	0	6.6	0	Nice
02-41-B	2005-11-10	3	1	3	mime	mot	visuel	joie	0	9	0	0	Nice
02-41-B	2005-11-10	3	1	3	mime	mot	visuel	tristesse	0	0	10	0	Nice
02-41-B	2005-11-10	3	1	3	mime	mot	visuel	neutre	0	0	0	10	Nice
02-41-B	2005-11-10	3	1	3	mime	mot	visuel	colere	6.35	0	0	0	Nice
02-41-B	2005-11-10	3	1	3	mime	mot	audiovisuel	colere	7	0	0	0	Nice
02-41-B	2005-11-10	3	1	3	mime	mot	audiovisuel	tristesse	0	0	7.43	0	Nice
02-41-B	2005-11-10	3	1	3	mime	mot	audiovisuel	neutre	0	0	0	10	Nice
02-41-B	2005-11-10	3	1	3	mime	mot	audiovisuel	joie	0	10	0	0	Nice
02-41-B	2005-11-10	3	1	3	imitation	homme	audiovisuel	neutre	0	5.81	0	0	Nice
02-41-B	2005-11-10	3	1	3	imitation	femme	audiovisuel	colere	2	0	0	0	Nice
02-41-B	2005-11-10	3	1	3	imitation	homme	audiovisuel	tristesse	0	0	10	0	Nice
02-41-B	2005-11-10	3	1	3	imitation	homme	audiovisuel	joie	0	6	0	0	Nice
02-41-B	2005-11-10	3	1	3	imitation	homme	audiovisuel	colere	10	0	0	0	Nice
02-41-B	2005-11-10	3	1	3	imitation	femme	audiovisuel	joie	0	4.44	0	2	Nice
02-41-B	2005-11-10	3	1	3	imitation	femme	audiovisuel	tristesse	0	0	3	0	Nice
02-41-B	2005-11-10	3	1	3	imitation	femme	audiovisuel	neutre	0	0	0	6	Nice
02-42-B	2005-03-07	3	1	4	mime	mot	visuel	colere	8.09	0	0	0	Nice
02-42-B	2005-03-07	3	1	4	mime	mot	visuel	neutre	0	0	0	10	Nice
02-42-B	2005-03-07	3	1	4	mime	mot	visuel	joie	0	10	0	0	Nice
02-42-B	2005-03-07	3	1	4	mime	mot	visuel	tristesse	0	0	0	10	Nice
02-42-B	2005-03-07	3	1	4	imitation	homme	visuel	neutre	0	0	0	10	Nice
02-42-B	2005-03-07	3	1	4	imitation	homme	visuel	joie	0	10	0	0	Nice
02-42-B	2005-03-07	3	1	4	imitation	homme	visuel	tristesse	0	0	0	0	Nice
02-42-B	2005-03-07	3	1	4	imitation	homme	visuel	colere	10	0	0	0	Nice
02-42-B	2005-03-07	3	1	4	imitation	femme	visuel	neutre	0	0	0	10	Nice
02-42-B	2005-03-07	3	1	4	imitation	femme	visuel	colere	8	0	0	0	Nice
02-42-B	2005-03-07	3	1	4	imitation	femme	visuel	joie	0	10	0	0	Nice
02-42-B	2005-03-07	3	1	4	imitation	femme	visuel	tristesse	0	0	3	0	Nice
02-42-B	2005-03-07	3	1	4	mime	mot	audiovisuel	neutre	0	0	0	10	Nice
02-42-B	2005-03-07	3	1	4	mime	mot	audiovisuel	colere	0	0	0	10	Nice
02-42-B	2005-03-07	3	1	4	mime	mot	audiovisuel	tristesse	0	0	5	0	Nice
02-42-B	2005-03-07	3	1	4	mime	mot	audiovisuel	joie	0	8	0	0	Nice
02-42-B	2005-03-07	3	1	4	imitation	femme	audiovisuel	colere	0	0	7.18	0	Nice
02-42-B	2005-03-07	3	1	4	imitation	femme	audiovisuel	joie	0	7.22	0	0	Nice
02-42-B	2005-03-07	3	1	4	imitation	homme	audiovisuel	tristesse	0	0	4	0	Nice
02-42-B	2005-03-07	3	1	4	imitation	homme	audiovisuel	neutre	0	0	0	10	Nice
02-42-B	2005-03-07	3	1	4	imitation	homme	audiovisuel	colere	6.72	0	0	0	Nice
02-42-B	2005-03-07	3	1	4	imitation	homme	audiovisuel	joie	0	8	0	0	Nice
02-42-B	2005-03-07	3	1	4	imitation	femme	audiovisuel	neutre	0	0	0	10	Nice
02-42-B	2005-03-07	3	1	4	imitation	femme	audiovisuel	tristesse	4.78	4.73	5	0	Nice
02-43-B	2005-10-24	3	0	3	imitation	homme	visuel	colere	0	0	0	5	Nice
02-43-B	2005-10-24	3	0	3	imitation	homme	visuel	joie	0	8	0	0	Nice
02-43-B	2005-10-24	3	0	3	imitation	femme	visuel	joie	0	8	0	0	Nice
02-43-B	2005-10-24	3	0	3	imitation	homme	visuel	tristesse	0	0	8.21	0	Nice
02-43-B	2005-10-24	3	0	3	imitation	femme	visuel	colere	10	0	0	0	Nice
02-43-B	2005-10-24	3	0	3	imitation	femme	visuel	neutre	0	0	0	10	Nice
02-43-B	2005-10-24	3	0	3	imitation	femme	visuel	tristesse	0	0	6.56	0	Nice
02-43-B	2005-10-24	3	0	3	imitation	homme	visuel	neutre	0	0	0	10	Nice
02-43-B	2005-10-24	3	0	3	mime	mot	visuel	joie	0	10	0	0	Nice
02-43-B	2005-10-24	3	0	3	mime	mot	visuel	colere	8.51	0	0	0	Nice
02-43-B	2005-10-24	3	0	3	mime	mot	visuel	tristesse	0	0	3	0	Nice
02-43-B	2005-10-24	3	0	3	mime	mot	visuel	neutre	0	0	0	0	Nice
02-43-B	2005-10-24	3	0	3	mime	mot	audiovisuel	colere	8.28	0	0	0	Nice
02-43-B	2005-10-24	3	0	3	mime	mot	audiovisuel	joie	0	8.97	0	0	Nice
02-43-B	2005-10-24	3	0	3	mime	mot	audiovisuel	neutre	0	0	0	10	Nice
02-43-B	2005-10-24	3	0	3	mime	mot	audiovisuel	tristesse	0	0	1.03	0	Nice
02-43-B	2005-10-24	3	0	3	imitation	homme	audiovisuel	joie	0	3	0	0	Nice
02-43-B	2005-10-24	3	0	3	imitation	femme	audiovisuel	neutre	0	0	0	9	Nice
02-43-B	2005-10-24	3	0	3	imitation	femme	audiovisuel	joie	0	2	0	0	Nice
02-43-B	2005-10-24	3	0	3	imitation	homme	audiovisuel	neutre	0	0	0	10	Nice
02-43-B	2005-10-24	3	0	3	imitation	femme	audiovisuel	tristesse	0	0	0	0	Nice
02-43-B	2005-10-24	3	0	3	imitation	homme	audiovisuel	colere	7	0	0	0	Nice
02-43-B	2005-10-24	3	0	3	imitation	homme	audiovisuel	tristesse	0	0	7.84	0	Nice
02-43-B	2005-10-24	3	0	3	imitation	femme	audiovisuel	colere	5.56	0	0	0	Nice
02-44-B	2005-05-16	3	1	2	mime	mot	visuel	neutre	0	0	0	10	Nice
02-44-B	2005-05-16	3	1	2	mime	mot	visuel	tristesse	0	0	3.9	0	Nice
02-44-B	2005-05-16	3	1	2	mime	mot	visuel	colere	6	0	0	0	Nice
02-44-B	2005-05-16	3	1	2	mime	mot	visuel	joie	0	6.39	0	0	Nice
02-44-B	2005-05-16	3	1	2	imitation	homme	visuel	colere	0	0	0	0	Nice
02-44-B	2005-05-16	3	1	2	imitation	femme	visuel	joie	0	0	0	0	Nice
02-44-B	2005-05-16	3	1	2	imitation	femme	visuel	colere	1	0	3	0	Nice
02-44-B	2005-05-16	3	1	2	imitation	homme	visuel	neutre	0	0	0	10	Nice
02-44-B	2005-05-16	3	1	2	imitation	femme	visuel	neutre	0	0	0	10	Nice
02-44-B	2005-05-16	3	1	2	imitation	homme	visuel	joie	0	5.19	0	4.03	Nice
02-44-B	2005-05-16	3	1	2	imitation	femme	visuel	tristesse	0	0	1	6.49	Nice
02-44-B	2005-05-16	3	1	2	imitation	homme	visuel	tristesse	0	0	3.03	0	Nice
02-44-B	2005-05-16	3	1	2	imitation	homme	audiovisuel	tristesse	0	0	3	0	Nice
02-44-B	2005-05-16	3	1	2	imitation	femme	audiovisuel	tristesse	0	0	4	0	Nice
02-44-B	2005-05-16	3	1	2	imitation	femme	audiovisuel	joie	0	0	0	10	Nice
02-44-B	2005-05-16	3	1	2	imitation	homme	audiovisuel	colere	0	0	0	10	Nice
02-44-B	2005-05-16	3	1	2	imitation	homme	audiovisuel	joie	0	0	0	10	Nice
02-44-B	2005-05-16	3	1	2	imitation	femme	audiovisuel	neutre	0	0	0	10	Nice
02-44-B	2005-05-16	3	1	2	imitation	femme	audiovisuel	colere	4	0	0	0	Nice
02-44-B	2005-05-16	3	1	2	imitation	homme	audiovisuel	neutre	0	0	0	10	Nice
02-44-B	2005-05-16	3	1	2	mime	mot	audiovisuel	neutre	0	0	0	10	Nice
02-44-B	2005-05-16	3	1	2	mime	mot	audiovisuel	tristesse	0	0	6	0	Nice
02-44-B	2005-05-16	3	1	2	mime	mot	audiovisuel	joie	0	7.51	0	0	Nice
02-44-B	2005-05-16	3	1	2	mime	mot	audiovisuel	colere	0	0	6.31	0	Nice
02-34-B	2008-06-20	0	1	2	imitation	homme	audiovisuel	tristesse	0	0	2	5.48	Nice
02-34-B	2008-06-20	0	1	2	imitation	femme	audiovisuel	neutre	0	0	0	10	Nice
02-34-B	2008-06-20	0	1	2	imitation	femme	audiovisuel	colere	0	0	0	10	Nice
02-34-B	2008-06-20	0	1	2	imitation	homme	audiovisuel	joie	0	2	0	0	Nice
02-34-B	2008-06-20	0	1	2	imitation	femme	audiovisuel	tristesse	0	0	1	6.51	Nice
02-34-B	2008-06-20	0	1	2	imitation	homme	audiovisuel	colere	0	0	0	3	Nice
02-34-B	2008-06-20	0	1	2	mime	mot	audiovisuel	joie	0	2	0	0	Nice
02-34-B	2008-06-20	0	1	2	mime	mot	audiovisuel	colere	0	0	0	10	Nice
02-34-B	2008-06-20	0	1	2	mime	mot	audiovisuel	tristesse	0	0	0	6.56	Nice
02-45-B	2008-04-29	0	1	3	imitation	feme	visuel	joie	0	8.13	0	0	Nice
02-45-B	2008-04-29	0	1	3	imitation	homme	visuel	colere	8.35	0	0	0	Nice
02-45-B	2008-04-29	0	1	3	imitation	femme	visuel	tristesse	0	0	4	0	Nice
02-45-B	2008-04-29	0	1	3	imitation	homme	visuel	joie	0	7.97	0	0	Nice
02-45-B	2008-04-29	0	1	3	imitation	femme	visuel	neutre	0	0	0	10	Nice
02-45-B	2008-04-29	0	1	3	imitation	homme	visuel	tristesse	0	0	6.48	0	Nice
02-45-B	2008-04-29	0	1	3	imitation	femme	visuel	colere	7	0	0	0	Nice
02-45-B	2008-04-29	0	1	3	imitation	homme	visuel	neutre	0	0	0	0	Nice
02-46-B	2005-05-27	3	1	2	mime	mot	visuel	colere	5	0	0	0	Nice
02-46-B	2005-05-27	3	1	2	mime	mot	visuel	tristesse	0	0	5.85	0	Nice
02-46-B	2005-05-27	3	1	2	mime	mot	visuel	joie	0	9	0	0	Nice
02-46-B	2005-05-27	3	1	2	mime	mot	visuel	neutre	0	0	0	10	Nice
02-46-B	2005-05-27	3	1	2	imitation	femme	visuel	joie	0	10	0	0	Nice
02-46-B	2005-05-27	3	1	2	imitation	femme	visuel	neutre	0	0	0	7.01	Nice
02-46-B	2005-05-27	3	1	2	imitation	homme	visuel	tristesse	0	4	0	0	Nice
02-46-B	2005-05-27	3	1	2	imitation	femme	visuel	colere	5	2	0	0	Nice
02-46-B	2005-05-27	3	1	2	imitation	homme	visuel	neutre	0	0	0	10	Nice
02-46-B	2005-05-27	3	1	2	imitation	femme	visuel	tristesse	0	0	5	0	Nice
02-46-B	2005-05-27	3	1	2	imitation	homme	visuel	joie	0	10	0	0	Nice
02-46-B	2005-05-27	3	1	2	imitation	homme	visuel	colere	7	0	0	0	Nice
02-46-B	2005-05-27	3	1	2	imitation	femme	audiovisuel	tristesse	0	3	6	0	Nice
02-46-B	2005-05-27	3	1	2	imitation	homme	audiovisuel	tristesse	0	0	4.76	0	Nice
02-46-B	2005-05-27	3	1	2	imitation	homme	audiovisuel	neutre	0	0	0	9.71	Nice
02-46-B	2005-05-27	3	1	2	imitation	homme	audiovisuel	joie	0	5	0	0	Nice
02-46-B	2005-05-27	3	1	2	imitation	femme	audiovisuel	neutre	0	0	0	6	Nice
02-46-B	2005-05-27	3	1	2	imitation	homme	audiovisuel	colere	10	0	0	0	Nice
02-46-B	2005-05-27	3	1	2	imitation	femme	audiovisuel	joie	0	0	0	0	Nice
02-46-B	2005-05-27	3	1	2	imitation	femme	audiovisuel	colere	6	0	0	0	Nice
02-46-B	2005-05-27	3	1	2	mime	mot	audiovisuel	joie	0	10	0	0	Nice
02-46-B	2005-05-27	3	1	2	mime	mot	audiovisuel	colere	10	0	0	0	Nice
02-46-B	2005-05-27	3	1	2	mime	mot	audiovisuel	neutre	0	0	0	10	Nice
02-46-B	2005-05-27	3	1	2	mime	mot	audiovisuel	tristesse	0	3	6.14	0	Nice
02-47-B	2005-03-24	3	1	3	imitation	femme	visuel	neutre	0	0	0	10	Nice
02-47-B	2005-03-24	3	1	3	imitation	homme	visuel	colere	7.1	1	0	0	Nice
02-47-B	2005-03-24	3	1	3	imitation	homme	visuel	neutre	0	0	0	10	Nice
02-47-B	2005-03-24	3	1	3	imitation	homme	visuel	tristesse	0	0	5	5	Nice
02-47-B	2005-03-24	3	1	3	imitation	femme	visuel	colere	10	0	0	0	Nice
02-47-B	2005-03-24	3	1	3	imitation	femme	visuel	neutre	0	0	0	7	Nice
02-47-B	2005-03-24	3	1	3	imitation	homme	visuel	joie	0	10	0	0	Nice
02-47-B	2005-03-24	3	1	3	imitation	femme	visuel	joie	0	10	0	0	Nice
02-47-B	2005-03-24	3	1	3	mime	mot	visuel	joie	0	10	0	0	Nice
02-47-B	2005-03-24	3	1	3	mime	mot	visuel	colere	0	0	0	0	Nice
02-47-B	2005-03-24	3	1	3	mime	mot	visuel	neutre	0	0	0	10	Nice
02-47-B	2005-03-24	3	1	3	mime	mot	visuel	tristesse	0	0	9	0	Nice
02-47-B	2005-03-24	3	1	3	mime	mot	audiovisuel	joie	0	8	0	0	Nice
02-47-B	2005-03-24	3	1	3	mime	mot	audiovisuel	tristesse	0	0	10	0	Nice
02-47-B	2005-03-24	3	1	3	mime	mot	audiovisuel	colere	6.56	0	0	0	Nice
02-47-B	2005-03-24	3	1	3	mime	mot	audiovisuel	neutre	0	0	0	10	Nice
02-47-B	2005-03-24	3	1	3	imitation	femme	audiovisuel	tristesse	0	0	9	0	Nice
02-47-B	2005-03-24	3	1	3	imitation	femme	audiovisuel	joie	0	10	0	0	Nice
02-47-B	2005-03-24	3	1	3	imitation	homme	audiovisuel	tristesse	0	0	10	0	Nice
02-47-B	2005-03-24	3	1	3	imitation	homme	audiovisuel	colere	0	0	0	10	Nice
02-47-B	2005-03-24	3	1	3	imitation	femme	audiovisuel	colere	4.77	2	0	0	Nice
02-47-B	2005-03-24	3	1	3	imitation	femme	audiovisuel	neutre	0	0	0	10	Nice
02-47-B	2005-03-24	3	1	3	imitation	homme	audiovisuel	neutre	0	0	0	10	Nice
02-47-B	2005-03-24	3	1	3	imitation	homme	audiovisuel	joie	0	10	0	0	Nice
02-48-B	2005-12-06	3	0	4	mime	mot	visuel	tristesse	0	0	0	0	Nice
02-48-B	2005-12-06	3	0	4	mime	mot	visuel	neutre	0	0	0	10	Nice
02-48-B	2005-12-06	3	0	4	mime	mot	visuel	joie	0	6	0	0	Nice
02-48-B	2005-12-06	3	0	4	mime	mot	visuel	colere	5	0	0	0	Nice
02-48-B	2005-12-06	3	0	4	imitation	homme	visuel	tristesse	2	0	0	0	Nice
02-48-B	2005-12-06	3	0	4	imitation	homme	visuel	neutre	0	0	0	0	Nice
02-48-B	2005-12-06	3	0	4	imitation	homme	visuel	neutre	0	0	1.53	6.55	Nice
02-48-B	2005-12-06	3	0	4	imitation	femme	visuel	colere	8.01	0	0	0	Nice
02-48-B	2005-12-06	3	0	4	imitation	femme	visuel	joie	3	0	0	0	Nice
02-48-B	2005-12-06	3	0	4	imitation	homme	visuel	joie	0	8.59	0	0	Nice
02-48-B	2005-12-06	3	0	4	imitation	homme	visuel	colere	10	0	0	0	Nice
02-48-B	2005-12-06	3	0	4	imitation	femme	visuel	neutre	0	0	0	8	Nice
02-48-B	2005-12-06	3	0	4	imitation	femme	visuel	tristesse	0	0	0	0	Nice
02-48-B	2005-12-06	3	0	4	mime	mot	audiovisuel	tristesse	0	10	0	0	Nice
02-48-B	2005-12-06	3	0	4	mime	mot	audiovisuel	colere	0	0	7.51	0	Nice
02-48-B	2005-12-06	3	0	4	mime	mot	audiovisuel	joie	0	10	0	0	Nice
02-48-B	2005-12-06	3	0	4	mime	mot	audiovisuel	neutre	0	0	0	10	Nice
02-48-B	2005-12-06	3	0	4	imitation	homme	audiovisuel	tristesse	0	1	3	0	Nice
02-48-B	2005-12-06	3	0	4	imitation	femme	audiovisuel	tristesse	0	0	2	0	Nice
02-48-B	2005-12-06	3	0	4	imitation	homme	audiovisuel	colere	0	0	0	0	Nice
02-48-B	2005-12-06	3	0	4	imitation	femme	audiovisuel	joie	0	10	0	0	Nice
02-48-B	2005-12-06	3	0	4	imitation	homme	audiovisuel	neutre	0	0	0	10	Nice
02-48-B	2005-12-06	3	0	4	imitation	homme	audiovisuel	joie	0	4	0	0	Nice
02-48-B	2005-12-06	3	0	4	imitation	femme	audiovisuel	neutre	0	0	0	3	Nice
02-48-B	2005-12-06	3	0	4	imitation	femme	audiovisuel	colere	3	0	0	0	Nice
02-49-B	2004-12-08	3	1	2	mime	mot	visuel	joie	0	10	0	0	Nice
02-49-B	2004-12-08	3	1	2	mime	mot	visuel	colere	0	0	3	0	Nice
02-49-B	2004-12-08	3	1	2	mime	mot	visuel	tristesse	0	0	0	9	Nice
02-49-B	2004-12-08	3	1	2	mime	mot	visuel	neutre	0	0	0	10	Nice
02-49-B	2004-12-08	3	1	2	imitation	homme	visuel	colere	7.43	0	0	0	Nice
02-49-B	2004-12-08	3	1	2	imitation	femme	visuel	neutre	0	0	0	0	Nice
02-49-B	2004-12-08	3	1	2	imitation	homme	visuel	neutre	0	0	0	10	Nice
02-49-B	2004-12-08	3	1	2	imitation	femme	visuel	joie	0	10	0	0	Nice
02-49-B	2004-12-08	3	1	2	imitation	femme	visuel	tristesse	0	0	0	10	Nice
02-49-B	2004-12-08	3	1	2	imitation	homme	visuel	tristesse	0	0	7	0	Nice
02-49-B	2004-12-08	3	1	2	imitation	femme	visuel	colere	3	0	0	0	Nice
02-49-B	2004-12-08	3	1	2	imitation	homme	visuel	joie	0	8	0	0	Nice
02-49-B	2004-12-08	3	1	2	imitation	homme	audiovisuel	joie	0	10	0	0	Nice
02-49-B	2004-12-08	3	1	2	imitation	homme	audiovisuel	tristesse	0	2	4	0	Nice
02-49-B	2004-12-08	3	1	2	imitation	homme	audiovisuel	colere	10	0	0	0	Nice
02-49-B	2004-12-08	3	1	2	imitation	femme	audiovisuel	joie	0	10	0	0	Nice
02-49-B	2004-12-08	3	1	2	imitation	femme	audiovisuel	neutre	0	0	0	10	Nice
02-49-B	2004-12-08	3	1	2	imitation	femme	audiovisuel	tristesse	0	0	2	0	Nice
02-49-B	2004-12-08	3	1	2	imitation	homme	audiovisuel	neutre	0	0	0	10	Nice
02-49-B	2004-12-08	3	1	2	imitation	femme	audiovisuel	colere	10	0	0	0	Nice
02-49-B	2004-12-08	3	1	2	mime	mot	audiovisuel	joie	0	10	0	0	Nice
02-49-B	2004-12-08	3	1	2	mime	mot	audiovisuel	neutre	0	0	0	10	Nice
02-49-B	2004-12-08	3	1	2	mime	mot	audiovisuel	tristesse	0	0	10	0	Nice
02-49-B	2004-12-08	3	1	2	mime	mot	audiovisuel	colere	10	0	0	0	Nice
02-50-B	2005-11-08	3	0	3	imitation	homme	visuel	joie	0	6	0	0	Nice
02-50-B	2005-11-08	3	0	3	imitation	homme	visuel	tristesse	0	0	0	10	Nice
02-50-B	2005-11-08	3	0	3	imitation	homme	visuel	colere	10	0	0	0	Nice
02-50-B	2005-11-08	3	0	3	imitation	femme	visuel	tristesse	0	0	3.4	0	Nice
02-50-B	2005-11-08	3	0	3	imitation	femme	visuel	joie	0	7.39	0	1.95	Nice
02-50-B	2005-11-08	3	0	3	imitation	femme	visuel	colere	5.68	0	0	0	Nice
02-50-B	2005-11-08	3	0	3	imitation	femme	visuel	neutre	0	0	0	10	Nice
02-50-B	2005-11-08	3	0	3	imitation	homme	visuel	neutre	0	0	0	10	Nice
02-50-B	2005-11-08	3	0	3	mime	mot	visuel	tristesse	0	0	5.19	2.28	Nice
02-50-B	2005-11-08	3	0	3	mime	mot	visuel	joie	0	10	0	0	Nice
02-50-B	2005-11-08	3	0	3	mime	mot	visuel	neutre	0	0	0	10	Nice
02-50-B	2005-11-08	3	0	3	mime	mot	visuel	colere	9.92	0	0	0	Nice
02-50-B	2005-11-08	3	0	3	mime	mot	audiovisuel	neutre	0	0	0	10	Nice
02-50-B	2005-11-08	3	0	3	mime	mot	audiovisuel	tristesse	0	0	3	0	Nice
02-50-B	2005-11-08	3	0	3	mime	mot	audiovisuel	joie	0	9.88	0	0	Nice
02-50-B	2005-11-08	3	0	3	mime	mot	audiovisuel	colere	10	0	0	0	Nice
02-50-B	2005-11-08	3	0	3	imitation	femme	audiovisuel	neutre	0	0	0	10	Nice
02-50-B	2005-11-08	3	0	3	imitation	homme	audiovisuel	joie	0	10	0	0	Nice
02-50-B	2005-11-08	3	0	3	imitation	homme	audiovisuel	colere	5.56	2	0	0	Nice
02-50-B	2005-11-08	3	0	3	imitation	femme	audiovisuel	joie	0	0	0	0	Nice
02-50-B	2005-11-08	3	0	3	imitation	femme	audiovisuel	tristesse	0	2	3	0	Nice
02-50-B	2005-11-08	3	0	3	imitation	homme	audiovisuel	neutre	0	0	0	8	Nice
02-50-B	2005-11-08	3	0	3	imitation	femme	audiovisuel	colere	7.93	0	0	0	Nice
02-50-B	2005-11-08	3	0	3	imitation	homme	audiovisuel	tristesse	0	0	6	0	Nice
02-51-B	2005-02-17	3	0	4	mime	mot	visuel	joie	0	8	0	0	Nice
02-51-B	2005-02-17	3	0	4	mime	mot	visuel	neutre	0	3	0	0	Nice
02-51-B	2005-02-17	3	0	4	mime	mot	visuel	colere	0	0	4	0	Nice
02-51-B	2005-02-17	3	0	4	mime	mot	visuel	tristesse	0	0	10	0	Nice
02-51-B	2005-02-17	3	0	4	imitation	femme	visuel	joie	0	7.22	0	0	Nice
02-51-B	2005-02-17	3	0	4	imitation	femme	visuel	neutre	0	0	0	7	Nice
02-51-B	2005-02-17	3	0	4	imitation	homme	visuel	joie	0	8	0	0	Nice
02-51-B	2005-02-17	3	0	4	imitation	femme	visuel	tristesse	0	0	4	0	Nice
02-51-B	2005-02-17	3	0	4	imitation	homme	visuel	neutre	0	0	0	0	Nice
02-51-B	2005-02-17	3	0	4	imitation	femme	visuel	colere	8	0	0	0	Nice
02-51-B	2005-02-17	3	0	4	imitation	homme	visuel	tristesse	0	0	4	0	Nice
02-51-B	2005-02-17	3	0	4	imitation	homme	visuel	colere	4.23	0	0	3.73	Nice
02-51-B	2005-02-17	3	0	4	mime	mot	audiovisuel	colere	3	0	1	0	Nice
02-51-B	2005-02-17	3	0	4	mime	mot	audiovisuel	neutre	0	4	0	6	Nice
02-51-B	2005-02-17	3	0	4	mime	mot	audiovisuel	joie	0	7.72	0	0	Nice
02-51-B	2005-02-17	3	0	4	mime	mot	audiovisuel	tristesse	0	1	7	0	Nice
02-51-B	2005-02-17	3	0	4	imitation	femme	audiovisuel	neutre	0	0	0	4	Nice
02-51-B	2005-02-17	3	0	4	imitation	homme	audiovisuel	tristesse	0	0	3	0	Nice
02-51-B	2005-02-17	3	0	4	imitation	homme	audiovisuel	neutre	0	0	0	10	Nice
02-51-B	2005-02-17	3	0	4	imitation	femme	audiovisuel	tristesse	0	0	5.98	0	Nice
02-51-B	2005-02-17	3	0	4	imitation	femme	audiovisuel	joie	0	6.1	0	0	Nice
02-51-B	2005-02-17	3	0	4	imitation	femme	audiovisuel	colere	6.35	0	0	0	Nice
02-51-B	2005-02-17	3	0	4	imitation	homme	audiovisuel	joie	0	5.85	0	0	Nice
02-51-B	2005-02-17	3	0	4	imitation	homme	audiovisuel	colere	5.89	0	0	0	Nice
02-52-B	2006-02-06	2	0	2	mime	mot	visuel	tristesse	0	0	9.9	0	Nice
02-52-B	2006-02-06	2	0	2	mime	mot	visuel	neutre	0	0	0	10	Nice
02-52-B	2006-02-06	2	0	2	mime	mot	visuel	colere	7	3	0	0	Nice
02-52-B	2006-02-06	2	0	2	mime	mot	visuel	joie	0	9	0	0	Nice
02-52-B	2006-02-06	2	0	2	imitation	femme	visuel	joie	0	0	0	0	Nice
02-52-B	2006-02-06	2	0	2	imitation	homme	visuel	tristesse	0	0	5.99	0	Nice
02-52-B	2006-02-06	2	0	2	imitation	femme	visuel	colere	4.36	0	0	0	Nice
02-52-B	2006-02-06	2	0	2	imitation	femme	visuel	tristesse	0	0	6.64	0	Nice
02-52-B	2006-02-06	2	0	2	imitation	homme	visuel	joie	0	8	0	0	Nice
02-52-B	2006-02-06	2	0	2	imitation	homme	visuel	neutre	0	0	0	10	Nice
02-52-B	2006-02-06	2	0	2	imitation	homme	visuel	colere	6	0	0	0	Nice
02-52-B	2006-02-06	2	0	2	imitation	femme	visuel	neutre	0	0	0	0	Nice
02-52-B	2006-02-06	2	0	2	imitation	femme	visuel	joie	0	10	0	0	Nice
02-52-B	2006-02-06	2	0	2	imitation	homme	audiovisuel	colere	4.36	3	0	0	Nice
02-52-B	2006-02-06	2	0	2	imitation	femme	audiovisuel	neutre	0	0	0	0	Nice
02-52-B	2006-02-06	2	0	2	imitation	homme	audiovisuel	tristesse	0	0	5.01	0	Nice
02-52-B	2006-02-06	2	0	2	imitation	homme	audiovisuel	joie	0	10	0	0	Nice
02-52-B	2006-02-06	2	0	2	imitation	homme	audiovisuel	neutre	0	0	0	6.76	Nice
02-52-B	2006-02-06	2	0	2	imitation	femme	audiovisuel	tristesse	0	2	4.65	0	Nice
02-52-B	2006-02-06	2	0	2	imitation	femme	audiovisuel	colere	4	2	0	0	Nice
02-52-B	2006-02-06	2	0	2	mime	mot	audiovisuel	joie	0	8	0	0	Nice
02-52-B	2006-02-06	2	0	2	mime	mot	audiovisuel	tristesse	0	0	7.63	0	Nice
02-52-B	2006-02-06	2	0	2	mime	mot	audiovisuel	colere	0	0	0	0	Nice
02-52-B	2006-02-06	2	0	2	mime	mot	audiovisuel	neutre	0	0	0	2	Nice
02-53-B	2006-09-13	2	0	3	imitation	homme	visuel	joie	0	10	0	0	Nice
02-53-B	2006-09-13	2	0	3	imitation	femme	visuel	tristesse	0	0	0	2	Nice
02-53-B	2006-09-13	2	0	3	imitation	femme	visuel	joie	0	0	0	3	Nice
02-53-B	2006-09-13	2	0	3	imitation	femme	visuel	neutre	0	0	3.52	0	Nice
02-53-B	2006-09-13	2	0	3	imitation	homme	visuel	colere	0	0	0	0	Nice
02-53-B	2006-09-13	2	0	3	imitation	homme	visuel	neutre	0	0	3.57	0	Nice
02-53-B	2006-09-13	2	0	3	imitation	femme	visuel	colere	0	0	0	0	Nice
02-53-B	2006-09-13	2	0	3	imitation	homme	visuel	tristesse	0	0	7	0	Nice
02-53-B	2006-09-13	2	0	3	mime	mot	visuel	colere	8	0	0	0	Nice
02-53-B	2006-09-13	2	0	3	mime	mot	visuel	tristesse	0	0	7.76	0	Nice
02-53-B	2006-09-13	2	0	3	mime	mot	visuel	joie	0	9	0	0	Nice
02-53-B	2006-09-13	2	0	3	mime	mot	visuel	neutre	0	0	0	10	Nice
02-53-B	2006-09-13	2	0	3	mime	mot	audiovisuel	neutre	0	0	2	7.22	Nice
02-53-B	2006-09-13	2	0	3	mime	mot	audiovisuel	colere	0	0	0	0	Nice
02-53-B	2006-09-13	2	0	3	mime	mot	audiovisuel	joie	0	10	0	0	Nice
02-53-B	2006-09-13	2	0	3	mime	mot	audiovisuel	tristesse	0	0	10	0	Nice
02-53-B	2006-09-13	2	0	3	imitation	femme	audiovisuel	tristesse	0	0	6	0	Nice
02-53-B	2006-09-13	2	0	3	imitation	femme	audiovisuel	joie	0	0	0	0	Nice
02-53-B	2006-09-13	2	0	3	imitation	homme	audiovisuel	neutre	0	0	4	0	Nice
02-53-B	2006-09-13	2	0	3	imitation	homme	audiovisuel	colere	6.85	1	0	0	Nice
02-53-B	2006-09-13	2	0	3	imitation	homme	audiovisuel	joie	5	0	0	0	Nice
02-53-B	2006-09-13	2	0	3	imitation	homme	audiovisuel	tristesse	0	0	9	0	Nice
02-53-B	2006-09-13	2	0	3	imitation	femme	audiovisuel	colere	6.74	0	6.97	0	Nice
02-53-B	2006-09-13	2	0	3	imitation	femme	audiovisuel	neutre	0	0	0	4	Nice
02-23-B	2005-02-25	3	1	1	mime	mot	audiovisuel	colere	10	0	0	0	Nice
02-23-B	2005-02-25	3	1	1	mime	mot	audiovisuel	tristesse	0	0	10	0	Nice
02-23-B	2005-02-25	3	1	1	mime	mot	audiovisuel	neutre	0	0	0	10	Nice
02-54-B	2005-04-07	3	1	3	imitation	femme	visuel	colere	8.51	1	0	0	Nice
02-54-B	2005-04-07	3	1	3	imitation	femme	visuel	neutre	0	0	0	0	Nice
02-54-B	2005-04-07	3	1	3	imitation	femme	visuel	joie	0	10	0	0	Nice
02-54-B	2005-04-07	3	1	3	imitation	homme	visuel	tristesse	0	0	1	0	Nice
02-54-B	2005-04-07	3	1	3	imitation	femme	visuel	tristesse	0	0	3	0	Nice
02-54-B	2005-04-07	3	1	3	imitation	homme	visuel	joie	0	7	0	0	Nice
02-54-B	2005-04-07	3	1	3	imitation	homme	visuel	colere	6.64	0	0	0	Nice
02-54-B	2005-04-07	3	1	3	imitation	homme	visuel	neutre	0	0	0	10	Nice
02-54-B	2005-04-07	3	1	3	mime	mot	visuel	neutre	0	0	0	10	Nice
02-54-B	2005-04-07	3	1	3	mime	mot	visuel	joie	0	9	0	0	Nice
02-54-B	2005-04-07	3	1	3	mime	mot	visuel	tristesse	0	0	0	10	Nice
02-54-B	2005-04-07	3	1	3	mime	mot	visuel	colere	4	0	0	0	Nice
02-54-B	2005-04-07	3	1	3	mime	mot	audiovisuel	neutre	0	3	0	5.36	Nice
02-54-B	2005-04-07	3	1	3	mime	mot	audiovisuel	tristesse	0	0	3.7	0	Nice
02-54-B	2005-04-07	3	1	3	mime	mot	audiovisuel	joie	0	9	0	0	Nice
02-54-B	2005-04-07	3	1	3	mime	mot	audiovisuel	colere	6.85	0	0	0	Nice
02-54-B	2005-04-07	3	1	3	imitation	femme	audiovisuel	joie	0	6	0	0	Nice
02-54-B	2005-04-07	3	1	3	imitation	homme	audiovisuel	colere	7.68	2	0	0	Nice
02-54-B	2005-04-07	3	1	3	imitation	femme	audiovisuel	neutre	0	1	0	8.63	Nice
02-54-B	2005-04-07	3	1	3	imitation	femme	audiovisuel	tristesse	0	0	3	0	Nice
02-54-B	2005-04-07	3	1	3	imitation	femme	audiovisuel	colere	6	0	0	0	Nice
02-54-B	2005-04-07	3	1	3	imitation	homme	audiovisuel	joie	0	10	0	0	Nice
02-54-B	2005-04-07	3	1	3	imitation	homme	audiovisuel	neutre	0	0	0	7	Nice
02-54-B	2005-04-07	3	1	3	imitation	homme	audiovisuel	tristesse	0	0	0	0	Nice
02-55-B	2005-12-06	3	1	4	mime	mot	visuel	colere	0	0	2	0	Nice
02-55-B	2005-12-06	3	1	4	mime	mot	visuel	neutre	0	0	0	10	Nice
02-55-B	2005-12-06	3	1	4	mime	mot	visuel	tristesse	0	0	4	0	Nice
02-55-B	2005-12-06	3	1	4	mime	mot	visuel	joie	0	8.67	0	0	Nice
02-55-B	2005-12-06	3	1	4	imitation	homme	visuel	joie	0	7.22	0	0	Nice
02-55-B	2005-12-06	3	1	4	imitation	femme	visuel	neutre	0	0	0.06	2.05	Nice
02-55-B	2005-12-06	3	1	4	imitation	femme	visuel	tristesse	0	0	8	0	Nice
02-55-B	2005-12-06	3	1	4	imitation	femme	visuel	joie	0	6.92	0	0	Nice
02-55-B	2005-12-06	3	1	4	imitation	homme	visuel	colere	6.81	0	0	0	Nice
02-55-B	2005-12-06	3	1	4	imitation	homme	visuel	tristesse	0	0	10	0	Nice
02-55-B	2005-12-06	3	1	4	imitation	homme	visuel	neutre	0	0	0	10	Nice
02-55-B	2005-12-06	3	1	4	imitation	femme	visuel	colere	6.09	0	0	0	Nice
02-55-B	2005-12-06	3	1	4	mime	mot	audiovisuel	colere	3.4	0	0	0	Nice
02-55-B	2005-12-06	3	1	4	mime	mot	audiovisuel	tristesse	0	0	7.22	0	Nice
02-55-B	2005-12-06	3	1	4	mime	mot	audiovisuel	neutre	0	0	0	10	Nice
02-55-B	2005-12-06	3	1	4	mime	mot	audiovisuel	joie	0	6.89	0	2.9	Nice
02-55-B	2005-12-06	3	1	4	imitation	homme	audiovisuel	tristesse	0	0	0	6.68	Nice
02-55-B	2005-12-06	3	1	4	imitation	homme	audiovisuel	colere	0	0	0	0	Nice
02-55-B	2005-12-06	3	1	4	imitation	homme	audiovisuel	joie	0	6.31	0	2.37	Nice
02-55-B	2005-12-06	3	1	4	imitation	femme	audiovisuel	tristesse	0	0	8.17	0	Nice
02-55-B	2005-12-06	3	1	4	imitation	femme	audiovisuel	colere	4	0	0	0	Nice
02-55-B	2005-12-06	3	1	4	imitation	homme	audiovisuel	neutre	0	0	0	10	Nice
02-55-B	2005-12-06	3	1	4	imitation	femme	audiovisuel	joie	0	7.81	0	0	Nice
02-55-B	2005-12-06	3	1	4	imitation	femme	audiovisuel	neutre	0	0	0	10	Nice
02-56-B	2005-06-01	3	0	1	imitation	homme	visuel	joie	0	0	2.74	0	Nice
02-56-B	2005-06-01	3	0	1	imitation	homme	visuel	tristesse	0	0	8.22	0	Nice
02-56-B	2005-06-01	3	0	1	imitation	homme	visuel	neutre	8.22	0	0	0	Nice
02-56-B	2005-06-01	3	0	1	imitation	femme	visuel	neutre	0	0	5.02	4.94	Nice
02-56-B	2005-06-01	3	0	1	imitation	femme	visuel	colere	10	0	0	0	Nice
02-56-B	2005-06-01	3	0	1	imitation	femme	visuel	tristesse	7.84	0	0	0	Nice
02-56-B	2005-06-01	3	0	1	imitation	homme	visuel	colere	8.26	0	0	0	Nice
02-56-B	2005-06-01	3	0	1	imitation	femme	visuel	joie	0	0	0	6.47	Nice
02-56-B	2005-06-01	3	0	1	mime	mot	visuel	colere	8.8	0	0	0	Nice
02-56-B	2005-06-01	3	0	1	mime	mot	visuel	neutre	0	0	0	10	Nice
02-56-B	2005-06-01	3	0	1	mime	mot	visuel	joie	0	7.51	0	0	Nice
02-56-B	2005-06-01	3	0	1	mime	mot	visuel	tristesse	0	0	0	10	Nice
02-56-B	2005-06-01	3	0	1	imitation	homme	audiovisuel	tristesse	0	0	2.99	2.99	Nice
02-56-B	2005-06-01	3	0	1	imitation	femme	audiovisuel	joie	0	5.06	0	0	Nice
02-56-B	2005-06-01	3	0	1	imitation	femme	audiovisuel	colere	6.89	0	0	0	Nice
02-56-B	2005-06-01	3	0	1	imitation	femme	audiovisuel	tristesse	0	1.95	7.64	0	Nice
02-56-B	2005-06-01	3	0	1	imitation	homme	audiovisuel	colere	0	0	4.98	4.98	Nice
02-56-B	2005-06-01	3	0	1	imitation	femme	audiovisuel	neutre	0	0	4.98	0	Nice
02-56-B	2005-06-01	3	0	1	imitation	homme	audiovisuel	joie	4.9	4.9	0	0	Nice
02-56-B	2005-06-01	3	0	1	imitation	homme	audiovisuel	neutre	0	0	0	10	Nice
02-56-B	2005-06-01	3	0	1	mime	mot	audiovisuel	tristesse	0	0	8.26	0	Nice
02-56-B	2005-06-01	3	0	1	mime	mot	audiovisuel	neutre	0	0	0	9.79	Nice
02-56-B	2005-06-01	3	0	1	mime	mot	audiovisuel	joie	0	6.39	0	0	Nice
02-56-B	2005-06-01	3	0		mime	mot	audiovisuel	colere	10	0	0	0	Nice
02-57-B	2005-06-13	3	0	2	mime	mot	visuel	joie	0	9.96	0	0	Nice
02-57-B	2005-06-13	3	0	2	mime	mot	visuel	colere	2	0	0	0	Nice
02-57-B	2005-06-13	3	0	2	mime	mot	visuel	tristesse	0	0	6.89	0	Nice
02-57-B	2005-06-13	3	0	2	mime	mot	visuel	neutre	0	0	0	10	Nice
02-57-B	2005-06-13	3	0	2	imitation	homme	visuel	colere	10	0	0	0	Nice
02-57-B	2005-06-13	3	0	2	imitation	homme	visuel	tristesse	0	0	6.18	0	Nice
02-57-B	2005-06-13	3	0	2	imitation	femme	visuel	joie	0	9	0	0	Nice
02-57-B	2005-06-13	3	0	2	imitation	femme	visuel	neutre	0	0	0	10	Nice
02-57-B	2005-06-13	3	0	2	imitation	femme	visuel	tristesse	0	0	7	0	Nice
02-57-B	2005-06-13	3	0	2	imitation	homme	visuel	joie	0	10	0	0	Nice
02-57-B	2005-06-13	3	0	2	imitation	homme	visuel	neutre	0	0	0	10	Nice
02-57-B	2005-06-13	3	0	2	imitation	femme	visuel	colere	8	0	0	0	Nice
02-57-B	2005-06-13	3	0	2	imitation	femme	audiovisuel	tristesse	0	2	5.02	0	Nice
02-57-B	2005-06-13	3	0	2	imitation	homme	audiovisuel	joie	0	8	0	0	Nice
02-57-B	2005-06-13	3	0	2	imitation	homme	audiovisuel	colere	7.76	0	0	0	Nice
02-57-B	2005-06-13	3	0	2	imitation	homme	audiovisuel	neutre	0	0	0	5	Nice
02-57-B	2005-06-13	3	0	2	imitation	homme	audiovisuel	tristesse	0	0	0	0	Nice
02-57-B	2005-06-13	3	0	2	imitation	femme	audiovisuel	joie	0	6	0	0	Nice
02-57-B	2005-06-13	3	0	2	imitation	femme	audiovisuel	colere	4	0	0	0	Nice
02-57-B	2005-06-13	3	0	2	mime	mot	audiovisuel	colere	4	0	0	0	Nice
02-57-B	2005-06-13	3	0	2	mime	mot	audiovisuel	tristesse	0	0	6	0	Nice
02-57-B	2005-06-13	3	0	2	mime	mot	audiovisuel	neutre	0	0	0	10	Nice
02-57-B	2005-06-13	3	0	2	mime	mot	audiovisuel	joie	0	9.88	0	0	Nice
02-57-B	2005-06-13	3	0	2	imitation	femme	audiovisuel	neutre	0	0	0	3	Nice
02-58-B	2005-06-28	3	0	3	imitation	femme	visuel	tristesse	0	0	0	3	Nice
02-58-B	2005-06-28	3	0	3	imitation	homme	visuel	joie	0	8	0	0	Nice
02-58-B	2005-06-28	3	0	3	imitation	homme	visuel	colere	0	0	0	0	Nice
02-58-B	2005-06-28	3	0	3	imitation	femme	visuel	joie	0	7	0	0	Nice
02-58-B	2005-06-28	3	0	3	imitation	homme	visuel	neutre	0	0	0	10	Nice
02-58-B	2005-06-28	3	0	3	imitation	femme	visuel	colere	9	0	0	0	Nice
02-58-B	2005-06-28	3	0	3	imitation	femme	visuel	neutre	0	0	0	10	Nice
02-58-B	2005-06-28	3	0	3	imitation	homme	visuel	tristesse	0	0	3	0	Nice
02-58-B	2005-06-28	3	0	3	mime	mot	visuel	colere	8.3	0	0	0	Nice
02-58-B	2005-06-28	3	0	3	mime	mot	visuel	neutre	0	0	0	10	Nice
02-58-B	2005-06-28	3	0	3	mime	mot	visuel	joie	0	10	0	0	Nice
02-58-B	2005-06-28	3	0	3	mime	mot	visuel	tristesse	0	0	6.51	0	Nice
02-58-B	2005-06-28	3	0	3	mime	mot	audiovisuel	joie	0	10	0	0	Nice
02-58-B	2005-06-28	3	0	3	mime	mot	audiovisuel	colere	2	0	0	0	Nice
02-58-B	2005-06-28	3	0	3	mime	mot	audiovisuel	neutre	0	0	0	10	Nice
02-58-B	2005-06-28	3	0	3	mime	mot	audiovisuel	tristesse	0	0	7	0	Nice
02-58-B	2005-06-28	3	0	3	imitation	femme	audiovisuel	joie	0	3	0	0	Nice
02-58-B	2005-06-28	3	0	3	imitation	femme	audiovisuel	tristesse	0	0	6.39	0	Nice
02-58-B	2005-06-28	3	0	3	imitation	homme	audiovisuel	neutre	0	0	0	7	Nice
02-58-B	2005-06-28	3	0	3	imitation	homme	audiovisuel	joie	0	10	0	0	Nice
02-58-B	2005-06-28	3	0	3	imitation	femme	audiovisuel	colere	7	0	0	0	Nice
02-58-B	2005-06-28	3	0	3	imitation	homme	audiovisuel	tristesse	0	0	7.51	0	Nice
02-58-B	2005-06-28	3	0	3	imitation	femme	audiovisuel	neutre	0	0	0	8	Nice
02-58-B	2005-06-28	3	0	3	imitation	homme	audiovisuel	colere	10	0	0	0	Nice
02-59-B	2005-09-07	3	0	4	mime	mot	visuel	joie	0	6	0	0	Nice
02-59-B	2005-09-07	3	0	4	mime	mot	visuel	colere	7.51	0	0	0	Nice
02-59-B	2005-09-07	3	0	4	mime	mot	visuel	tristesse	4.88	0	0	0	Nice
02-59-B	2005-09-07	3	0	4	mime	mot	visuel	neutre	0	0	0	10	Nice
02-59-B	2005-09-07	3	0	4	imitation	femme	visuel	tristesse	0	0	7.68	0	Nice
02-59-B	2005-09-07	3	0	4	imitation	homme	visuel	neutre	0	0	0	10	Nice
02-59-B	2005-09-07	3	0	4	imitation	homme	visuel	tristesse	0	0	10	0	Nice
02-59-B	2005-09-07	3	0	4	imitation	femme	visuel	colere	10	0	0	0	Nice
02-59-B	2005-09-07	3	0	4	imitation	femme	visuel	joie	0	10	0	0	Nice
02-59-B	2005-09-07	3	0	4	imitation	homme	visuel	colere	9	0	0	0	Nice
02-59-B	2005-09-07	3	0	4	imitation	homme	visuel	joie	0	6	0	0	Nice
02-59-B	2005-09-07	3	0	4	imitation	femme	visuel	neutre	0	0	0	8	Nice
02-59-B	2005-09-07	3	0	4	mime	mot	audiovisuel	joie	0	8	0	0	Nice
02-45-B	2008-04-29	0	1	3	mime	mot	visuel	joie	0	10	0	0	Nice
02-45-B	2008-04-29	0	1	3	mime	mot	visuel	tristesse	0	0	0	10	Nice
02-45-B	2008-04-29	0	1	3	mime	mot	visuel	colere	10	0	0	0	Nice
02-45-B	2008-04-29	0	1	3	mime	mot	visuel	neutre	0	0	10	0	Nice
02-45-B	2008-04-29	0	1	3	mime	mot	audiovisuel	colere	5.94	2.2	0	0	Nice
02-45-B	2008-04-29	0	1	3	mime	mot	audiovisuel	joie	0	10	0	0	Nice
02-45-B	2008-04-29	0	1	3	mime	mot	audiovisuel	tristesse	0	0	0	0	Nice
02-45-B	2008-04-29	0	1	3	imitation	homme	audiovisuel	neutre	0	0	0	10	Nice
02-45-B	2008-04-29	0	1	3	imitation	femme	audiovisuel	tristesse	0	0	7.66	0	Nice
02-45-B	2008-04-29	0	1	3	imitation	femme	audiovisuel	joie	0	0	0	6	Nice
02-45-B	2008-04-29	0	1	3	imitation	homme	audiovisuel	joie	0	3	0	0	Nice
02-45-B	2008-04-29	0	1	3	imitation	homme	audiovisuel	colere	8.69	0	0	0	Nice
02-45-B	2008-04-29	0	1	3	imitation	femme	audiovisuel	colere	10	0	0	0	Nice
02-45-B	2008-04-29	0	1	3	imitation	homme	audiovisuel	tristesse	0	0	5	0	Nice
02-45-B	2008-04-29	0	1	3	imitation	femme	audiovisuel	neutre	0	0	0	10	Nice
02-45-B	2008-04-29	0	1	3	mime	mot	audiovisuel	neutre	0	0	0	10	Nice
02-60-B	2008-04-17	0	0	4	mime	mot	visuel	neutre	0	0	0	9.95	Nice
02-60-B	2008-04-17	0	0	4	mime	mot	visuel	joie	0	10	0	0	Nice
02-60-B	2008-04-17	0	0	4	mime	mot	visuel	colere	6.06	0	0	0	Nice
02-60-B	2008-04-17	0	0	4	mime	mot	visuel	tristesse	0	0	10	0	Nice
02-60-B	2008-04-17	0	0	4	imitation	homme	visuel	tristesse	0	2	0	0	Nice
02-60-B	2008-04-17	0	0	4	imitation	homme	visuel	neutre	0	0	0	10	Nice
02-60-B	2008-04-17	0	0	4	imitation	femme	visuel	colere	10	0	0	0	Nice
02-60-B	2008-04-17	0	0	4	imitation	femme	visuel	tristesse	0	0	0	0	Nice
02-60-B	2008-04-17	0	0	4	imitation	femme	visuel	neutre	0	0	0	10	Nice
02-60-B	2008-04-17	0	0	4	imitation	homme	visuel	joie	0	2	0	0	Nice
02-60-B	2008-04-17	0	0	4	imitation	homme	visuel	colere	10	0	0	0	Nice
02-60-B	2008-04-17	0	0	4	mime	mot	audiovisuel	tristesse	2.01	0	8.71	0	Nice
02-60-B	2008-04-17	0	0	4	mime	mot	audiovisuel	joie	0	9.87	0	0	Nice
02-60-B	2008-04-17	0	0	4	mime	mot	audiovisuel	colere	8.46	0	0	0	Nice
02-60-B	2008-04-17	0	0	4	mime	mot	audiovisuel	neutre	0	0	0	10	Nice
02-60-B	2008-04-17	0	0	4	imitation	femme	visuel	joie	7.01	0	0	0	Nice
02-60-B	2008-04-17	0	0	4	imitation	homme	audiovisuel	joie	3	0	0	0	Nice
02-60-B	2008-04-17	0	0	4	imitation	femme	audiovisuel	neutre	0	0	0	0	Nice
02-60-B	2008-04-17	0	0	4	imitation	femme	audiovisuel	tristesse	1	0	6.02	0	Nice
02-60-B	2008-04-17	0	0	4	imitation	homme	audiovisuel	tristesse	4.9	0	5.1	0	Nice
02-60-B	2008-04-17	0	0	4	imitation	femme	audiovisuel	colere	10	0	0	0	Nice
02-60-B	2008-04-17	0	0	4	imitation	homme	audiovisuel	neutre	0	2	0	8	Nice
02-60-B	2008-04-17	0	0	4	imitation	homme	audiovisuel	colere	7.39	0	0	0	Nice
02-60-B	2008-04-17	0	0	4	imitation	femme	audiovisuel	joie	0	10	0	0	Nice
02-61-B	2009-01-15	0	0	2	mime	mot	visuel	colere	0	6.18	0	0	Nice
02-61-B	2009-01-15	0	0	2	mime	mot	visuel	tristesse	0	0	4.32	0	Nice
02-61-B	2009-01-15	0	0	2	mime	mot	visuel	joie	0	8.35	0	0	Nice
02-61-B	2009-01-15	0	0	2	mime	mot	visuel	neutre	0	0	0	5	Nice
02-61-B	2009-01-15	0	0	2	imitation	femme	visuel	colere	6.61	0	6.76	0	Nice
02-61-B	2009-01-15	0	0	2	imitation	femme	visuel	neutre	0	1	0	7	Nice
02-61-B	2009-01-15	0	0	2	imitation	homme	visuel	tristesse	0	0	5.07	5.19	Nice
02-61-B	2009-01-15	0	0	2	imitation	homme	visuel	joie	0	6	0	0	Nice
02-61-B	2009-01-15	0	0	2	imitation	homme	visuel	colere	5.73	0	0	0	Nice
02-61-B	2009-01-15	0	0	2	imitation	homme	visuel	neutre	0	0	0	10	Nice
02-61-B	2009-01-15	0	0	2	imitation	femme	visuel	tristesse	0	0	4	0	Nice
02-61-B	2009-01-15	0	0	2	imitation	femme	visuel	joie	0	0	0	0	Nice
02-61-B	2009-01-15	0	0	2	imitation	homme	audiovisuel	tristesse	0	0	0	0	Nice
02-61-B	2009-01-15	0	0	2	imitation	homme	audiovisuel	joie	0	10	0	0	Nice
02-61-B	2009-01-15	0	0	2	imitation	femme	audiovisuel	tristesse	0	0	6	0	Nice
02-61-B	2009-01-15	0	0	2	imitation	homme	audiovisuel	colere	10	0	0	0	Nice
02-61-B	2009-01-15	0	0	2	imitation	homme	audiovisuel	neutre	0	0	0	8	Nice
02-61-B	2009-01-15	0	0	2	imitation	femme	audiovisuel	colere	10	0	0	0	Nice
02-61-B	2009-01-15	0	0	2	mime	mot	audiovisuel	joie	0	10	0	0	Nice
02-61-B	2009-01-15	0	0	2	mime	mot	audiovisuel	colere	0	0	10	0	Nice
02-61-B	2009-01-15	0	0	2	mime	mot	audiovisuel	tristesse	0	0	3.37	0	Nice
02-61-B	2009-01-15	0	0	2	mime	mot	audiovisuel	neutre	0	0	0	10	Nice
02-61-B	2009-01-15	0	0	2	imitation	femme	audiovisuel	neutre	0	0	0	10	Nice
02-61-B	2009-01-15	0	0	2	imitation	femme	visuel	joie	0	0	0	10	Nice
02-62-B	2008-01-04	0	0	3	imitation	homme	visuel	tristesse	0	0	0	2	Nice
02-62-B	2008-01-04	0	0	3	imitation	femme	visuel	joie	0	2	0	0	Nice
02-62-B	2008-01-04	0	0	3	imitation	femme	visuel	tristesse	0	0	3	0	Nice
02-62-B	2008-01-04	0	0	3	imitation	homme	visuel	colere	10	0	0	0	Nice
02-62-B	2008-01-04	0	0	3	imitation	femme	visuel	neutre	0	0	0	10	Nice
02-62-B	2008-01-04	0	0	3	imitation	homme	visuel	joie	0	6.31	0	0	Nice
02-62-B	2008-01-04	0	0	3	imitation	femme	visuel	colere	10	0	0	0	Nice
02-62-B	2008-01-04	0	0	3	imitation	homme	visuel	neutre	2	0	0	4	Nice
02-62-B	2008-01-04	0	0	3	mime	mot	visuel	neutre	0	0	0	10	Nice
02-62-B	2008-01-04	0	0	3	mime	mot	visuel	colere	8	0	0	0	Nice
02-62-B	2008-01-04	0	0	3	mime	mot	visuel	tristesse	0	0	10	0	Nice
02-62-B	2008-01-04	0	0	3	mime	mot	visuel	joie	0	8.35	0	0	Nice
02-62-B	2008-01-04	0	0	3	mime	mot	audiovisuel	colere	6	0	0	0	Nice
02-62-B	2008-01-04	0	0	3	mime	mot	audiovisuel	tristesse	0	0	5	0	Nice
02-62-B	2008-01-04	0	0	3	mime	mot	audiovisuel	joie	0	10	0	0	Nice
02-62-B	2008-01-04	0	0	3	mime	mot	audiovisuel	neutre	0	0	0	10	Nice
02-62-B	2008-01-04	0	0	3	imitation	homme	audiovisuel	tristesse	0	10	0	0	Nice
02-62-B	2008-01-04	0	0	3	imitation	homme	audiovisuel	colere	10	0	0	0	Nice
02-62-B	2008-01-04	0	0	3	imitation	femme	audiovisuel	joie	0	0	0	0	Nice
02-62-B	2008-01-04	0	0	3	imitation	femme	audiovisuel	tristesse	0	0	3	0	Nice
02-62-B	2008-01-04	0	0	3	imitation	femme	audiovisuel	colere	10	0	0	0	Nice
02-62-B	2008-01-04	0	0	3	imitation	femme	audiovisuel	neutre	0	1	0	0	Nice
02-62-B	2008-01-04	0	0	3	imitation	homme	audiovisuel	neutre	0	0	0	10	Nice
02-62-B	2008-01-04	0	0	3	imitation	homme	audiovisuel	joie	0	4	0	2	Nice
02-63-B	2008-07-21	0	1	4	mime	mot	visuel	tristesse	0	0	0	10	Nice
02-63-B	2008-07-21	0	1	4	mime	mot	visuel	joie	0	9.83	0	0	Nice
02-63-B	2008-07-21	0	1	4	mime	mot	visuel	colere	0	0	0	0	Nice
02-63-B	2008-07-21	0	1	4	mime	mot	visuel	neutre	0	0	0	10	Nice
02-63-B	2008-07-21	0	1	4	imitation	homme	visuel	joie	0	6.72	0	0	Nice
02-63-B	2008-07-21	0	1	4	imitation	homme	visuel	neutre	0	0	0	10	Nice
02-63-B	2008-07-21	0	1	4	imitation	homme	visuel	colere	10	0	0	0	Nice
02-63-B	2008-07-21	0	1	4	imitation	femme	visuel	neutre	0	0	0	8	Nice
02-63-B	2008-07-21	0	1	4	imitation	femme	visuel	joie	0	0	0	0	Nice
02-63-B	2008-07-21	0	1	4	imitation	homme	visuel	tristesse	0	0	7	0	Nice
02-63-B	2008-07-21	0	1	4	imitation	femme	visuel	tristesse	0	0	6.27	0	Nice
02-63-B	2008-07-21	0	1	4	imitation	femme	visuel	colere	10	0	0	0	Nice
02-63-B	2008-07-21	0	1	4	mime	mot	audiovisuel	joie	0	4.15	0	0	Nice
02-63-B	2008-07-21	0	1	4	mime	mot	audiovisuel	colere	10	0	0	0	Nice
02-63-B	2008-07-21	0	1	4	mime	mot	audiovisuel	neutre	0	0	0	10	Nice
02-63-B	2008-07-21	0	1	4	mime	mot	audiovisuel	tristesse	3.44	0	0	0	Nice
02-63-B	2008-07-21	0	1	4	imitation	femme	audiovisuel	colere	0	0	0	0	Nice
02-63-B	2008-07-21	0	1	4	imitation	femme	audiovisuel	joie	0	2	0	0	Nice
02-63-B	2008-07-21	0	1	4	imitation	homme	audiovisuel	neutre	0	0	0	0	Nice
02-63-B	2008-07-21	0	1	4	imitation	femme	audiovisuel	tristesse	0	1	6	0	Nice
02-63-B	2008-07-21	0	1	4	imitation	homme	audiovisuel	colere	4.94	0	4.99	0	Nice
02-63-B	2008-07-21	0	1	4	imitation	femme	audiovisuel	neutre	0	0	0	3.11	Nice
02-63-B	2008-07-21	0	1	4	imitation	homme	audiovisuel	tristesse	0	0	7.35	0	Nice
02-63-B	2008-07-21	0	1	4	imitation	homme	audiovisuel	joie	0	6.22	0	0	Nice
02-64-B	2008-04-21	0	1	3	imitation	homme	visuel	joie	0	10	0	0	Nice
02-64-B	2008-04-21	0	1	3	imitation	femme	visuel	colere	0	0	0	0	Nice
02-64-B	2008-04-21	0	1	3	imitation	homme	visuel	tristesse	0	0	3	0	Nice
02-64-B	2008-04-21	0	1	3	imitation	femme	visuel	neutre	0	0	0	10	Nice
02-64-B	2008-04-21	0	1	3	imitation	femme	visuel	tristesse	0	0	4.28	0	Nice
02-64-B	2008-04-21	0	1	3	imitation	homme	visuel	colere	0	0	0	0	Nice
02-64-B	2008-04-21	0	1	3	mime	mot	visuel	joie	0	6	0	0	Nice
02-64-B	2008-04-21	0	1	3	mime	mot	visuel	tristesse	0	0	3	0	Nice
02-64-B	2008-04-21	0	1	3	mime	mot	visuel	neutre	0	0	0	10	Nice
02-64-B	2008-04-21	0	1	3	mime	mot	visuel	colere	3.14	0	0	0	Nice
02-64-B	2008-04-21	0	1	3	imitation	femme	visuel	joie	0	7	0	0	Nice
02-64-B	2008-04-21	0	1	3	imitation	homme	visuel	neutre	0	0	0	10	Nice
02-64-B	2008-04-21	0	1	3	mime	mot	audiovisuel	neutre	0	0	0	10	Nice
02-64-B	2008-04-21	0	1	3	mime	mot	audiovisuel	joie	0	10	0	0	Nice
02-64-B	2008-04-21	0	1	3	mime	mot	audiovisuel	tristesse	0	0	3	6	Nice
02-64-B	2008-04-21	0	1	3	mime	mot	audiovisuel	colere	0	1	4	0	Nice
02-64-B	2008-04-21	0	1	3	imitation	homme	audiovisuel	joie	0	7.46	0	0	Nice
02-64-B	2008-04-21	0	1	3	imitation	homme	audiovisuel	colere	3	2	0	0	Nice
02-64-B	2008-04-21	0	1	3	imitation	femme	audiovisuel	neutre	0	0	0	9	Nice
02-64-B	2008-04-21	0	1	3	imitation	femme	audiovisuel	tristesse	0	7.99	0	0	Nice
02-64-B	2008-04-21	0	1	3	imitation	homme	audiovisuel	neutre	0	0	0	7	Nice
02-64-B	2008-04-21	0	1	3	imitation	homme	audiovisuel	tristesse	0	0	5	0	Nice
02-64-B	2008-04-21	0	1	3	imitation	femme	audiovisuel	colere	6	0	0	0	Nice
02-64-B	2008-04-21	0	1	3	imitation	femme	audiovisuel	joie	0	3	0	0	Nice
02-65-B	2008-11-23	0	1	4	mime	mot	visuel	tristesse	0	0	5	2	Nice
02-65-B	2008-11-23	0	1	4	mime	mot	visuel	colere	0	0	0	10	Nice
02-65-B	2008-11-23	0	1	4	mime	mot	visuel	neutre	0	0	0	10	Nice
02-65-B	2008-11-23	0	1	4	mime	mot	visuel	joie	0	8.46	0	0	Nice
02-65-B	2008-11-23	0	1	4	imitation	homme	visuel	neutre	0	0	0	10	Nice
02-65-B	2008-11-23	0	1	4	imitation	homme	visuel	joie	0	7.97	0	0	Nice
02-65-B	2008-11-23	0	1	4	imitation	femme	visuel	joie	0	7.38	0	0	Nice
02-65-B	2008-11-23	0	1	4	imitation	homme	visuel	tristesse	0	0	0	10	Nice
02-65-B	2008-11-23	0	1	4	imitation	femme	visuel	tristesse	0	0	2	0	Nice
02-65-B	2008-11-23	0	1	4	imitation	femme	visuel	neutre	0	0	0	10	Nice
02-65-B	2008-11-23	0	1	4	imitation	femme	visuel	colere	0	0	0	10	Nice
02-65-B	2008-11-23	0	1	4	imitation	homme	visuel	colere	3	0	0	3	Nice
02-65-B	2008-11-23	0	1	4	mime	mot	audiovisuel	neutre	0	0	0	8	Nice
02-65-B	2008-11-23	0	1	4	mime	mot	audiovisuel	colere	5.52	0	0	0	Nice
02-65-B	2008-11-23	0	1	4	mime	mot	audiovisuel	joie	0	1	0	0	Nice
02-65-B	2008-11-23	0	1	4	mime	mot	audiovisuel	tristesse	0	1	3.37	2	Nice
02-65-B	2008-11-23	0	1	4	imitation	homme	audiovisuel	neutre	0	0	0	0	Nice
02-65-B	2008-11-23	0	1	4	imitation	femme	audiovisuel	tristesse	0	0	0	10	Nice
02-65-B	2008-11-23	0	1	4	imitation	femme	audiovisuel	neutre	0	0	0	10	Nice
02-65-B	2008-11-23	0	1	4	imitation	femme	audiovisuel	colere	5.17	0	5.14	0	Nice
02-65-B	2008-11-23	0	1	4	imitation	femme	audiovisuel	joie	0	5	0	2	Nice
02-65-B	2008-11-23	0	1	4	imitation	homme	audiovisuel	colere	6.6	0	0	0	Nice
02-65-B	2008-11-23	0	1	4	imitation	homme	audiovisuel	tristesse	0	0	3	0	Nice
02-65-B	2008-11-23	0	1	4	imitation	homme	audiovisuel	joie	0	4.86	0	2	Nice
02-66-B	2008-09-22	0	1	2	mime	mot	visuel	colere	10	0	0	0	Nice
02-66-B	2008-09-22	0	1	2	mime	mot	visuel	tristesse	0	0	8	0	Nice
02-66-B	2008-09-22	0	1	2	mime	mot	visuel	joie	0	9	0	0	Nice
02-66-B	2008-09-22	0	1	2	mime	mot	visuel	neutre	0	0	0	10	Nice
02-66-B	2008-09-22	0	1	2	imitation	homme	visuel	tristesse	0	0	5.09	0	Nice
02-66-B	2008-09-22	0	1	2	imitation	homme	visuel	colere	8.95	0	0	0	Nice
02-66-B	2008-09-22	0	1	2	imitation	homme	visuel	neutre	0	0	0	10	Nice
02-66-B	2008-09-22	0	1	2	imitation	femme	visuel	joie	0	2	0	0	Nice
02-66-B	2008-09-22	0	1	2	imitation	femme	visuel	neutre	0	0	0	0	Nice
02-66-B	2008-09-22	0	1	2	imitation	femme	visuel	tristesse	0	0	7.51	0	Nice
02-66-B	2008-09-22	0	1	2	imitation	femme	visuel	colere	10	0	0	0	Nice
02-66-B	2008-09-22	0	1	2	imitation	homme	visuel	joie	0	2	0	0	Nice
02-66-B	2008-09-22	0	1	2	imitation	femme	audiovisuel	colere	0	0	0	0	Nice
02-66-B	2008-09-22	0	1	2	imitation	femme	audiovisuel	neutre	0	5	0	0	Nice
02-66-B	2008-09-22	0	1	2	imitation	femme	audiovisuel	joie	0	4	0	0	Nice
02-66-B	2008-09-22	0	1	2	imitation	homme	audiovisuel	neutre	0	6	0	0	Nice
02-66-B	2008-09-22	0	1	2	imitation	homme	audiovisuel	colere	2	4	0	0	Nice
02-66-B	2008-09-22	0	1	2	imitation	homme	audiovisuel	tristesse	0	5.94	0	0	Nice
02-66-B	2008-09-22	0	1	2	imitation	femme	audiovisuel	tristesse	0	0	0	0	Nice
02-66-B	2008-09-22	0	1	2	imitation	homme	audiovisuel	joie	0	2	0	5	Nice
02-66-B	2008-09-22	0	1	2	mime	mot	audiovisuel	neutre	0	1	0	9	Nice
02-66-B	2008-09-22	0	1	2	mime	mot	audiovisuel	joie	0	10	0	0	Nice
02-66-B	2008-09-22	0	1	2	mime	mot	audiovisuel	colere	6	1	0	0	Nice
02-66-B	2008-09-22	0	1	2	mime	mot	audiovisuel	tristesse	0	0	4.32	0	Nice
02-67-B	2008-02-06	0	1	4	mime	mot	visuel	neutre	0	0	0	10	Nice
02-67-B	2008-02-06	0	1	4	mime	mot	visuel	joie	0	9.75	0	0	Nice
02-67-B	2008-02-06	0	1	4	mime	mot	visuel	tristesse	0	0	8	0	Nice
02-67-B	2008-02-06	0	1	4	mime	mot	visuel	colere	10	0	0	0	Nice
02-67-B	2008-02-06	0	1	4	imitation	homme	visuel	colere	5.68	0	0	0	Nice
02-67-B	2008-02-06	0	1	4	imitation	homme	visuel	joie	0	9	0	0	Nice
02-67-B	2008-02-06	0	1	4	imitation	homme	visuel	tristesse	3	0	1	0	Nice
02-67-B	2008-02-06	0	1	4	imitation	femme	visuel	neutre	0	0	0	10	Nice
02-67-B	2008-02-06	0	1	4	imitation	femme	visuel	tristesse	0	0	3.71	0	Nice
02-67-B	2008-02-06	0	1	4	imitation	femme	visuel	colere	5.68	0	0	0	Nice
02-67-B	2008-02-06	0	1	4	imitation	femme	visuel	joie	0	10	0	0	Nice
02-67-B	2008-02-06	0	1	4	imitation	homme	visuel	neutre	0	0	0	10	Nice
02-67-B	2008-02-06	0	1	4	mime	mot	audiovisuel	neutre	0	0	0	8	Nice
02-67-B	2008-02-06	0	1	4	mime	mot	audiovisuel	colere	7.76	0	0	0	Nice
02-67-B	2008-02-06	0	1	4	mime	mot	audiovisuel	joie	0	10	0	0	Nice
02-67-B	2008-02-06	0	1	4	mime	mot	audiovisuel	tristesse	0	3	0	0	Nice
02-67-B	2008-02-06	0	1	4	imitation	femme	audiovisuel	joie	2	3	0	0	Nice
02-67-B	2008-02-06	0	1	4	imitation	femme	audiovisuel	colere	10	0	0	0	Nice
02-67-B	2008-02-06	0	1	4	imitation	homme	audiovisuel	joie	4.15	3	0	0	Nice
02-67-B	2008-02-06	0	1	4	imitation	homme	audiovisuel	neutre	3	1	0	0	Nice
02-67-B	2008-02-06	0	1	4	imitation	femme	audiovisuel	neutre	2	1	0	0	Nice
02-67-B	2008-02-06	0	1	4	imitation	homme	audiovisuel	colere	8.09	2	0	0	Nice
02-67-B	2008-02-06	0	1	4	imitation	femme	audiovisuel	tristesse	0	0	6.18	0	Nice
02-67-B	2008-02-06	0	1	4	imitation	homme	audiovisuel	tristesse	0	3	5	0	Nice
02-68-B	2008-06-06	0	1	1	imitation	homme	visuel	neutre	0	6.92	0	0	Nice
02-68-B	2008-06-06	0	1	1	imitation	femme	visuel	tristesse	0	0	6	0	Nice
02-68-B	2008-06-06	0	1	1	imitation	femme	visuel	colere	0	0	6	0	Nice
02-68-B	2008-06-06	0	1	1	imitation	femme	visuel	joie	0	7	0	0	Nice
02-68-B	2008-06-06	0	1	1	imitation	femme	visuel	neutre	0	0	0	10	Nice
02-68-B	2008-06-06	0	1	1	imitation	homme	visuel	tristesse	0	0	2	0	Nice
02-68-B	2008-06-06	0	1	1	imitation	homme	visuel	colere	4	2	0	0	Nice
02-68-B	2008-06-06	0	1	1	imitation	homme	visuel	joie	0	8	0	0	Nice
02-68-B	2008-06-06	0	1	1	mime	mot	visuel	tristesse	0	3	4	0	Nice
02-68-B	2008-06-06	0	1	1	mime	mot	visuel	colere	7.1	0	0	0	Nice
02-68-B	2008-06-06	0	1	1	mime	mot	visuel	neutre	0	0	0	10	Nice
02-68-B	2008-06-06	0	1	1	mime	mot	visuel	joie	0	7.84	0	0	Nice
02-68-B	2008-06-06	0	1	1	imitation	homme	audiovisuel	tristesse	0	10	0	0	Nice
02-68-B	2008-06-06	0	1	1	imitation	femme	audiovisuel	neutre	0	10	0	0	Nice
02-68-B	2008-06-06	0	1	1	imitation	homme	audiovisuel	colere	4	2	0	0	Nice
02-68-B	2008-06-06	0	1	1	imitation	femme	audiovisuel	tristesse	0	5.19	5.42	0	Nice
02-68-B	2008-06-06	0	1	1	imitation	homme	audiovisuel	neutre	0	10	0	0	Nice
02-68-B	2008-06-06	0	1	1	imitation	homme	audiovisuel	joie	0	7.72	0	0	Nice
02-68-B	2008-06-06	0	1	1	imitation	femme	audiovisuel	colere	1	1	0	0	Nice
02-68-B	2008-06-06	0	1	1	imitation	femme	audiovisuel	joie	0	7	0	0	Nice
02-68-B	2008-06-06	0	1	1	mime	mot	audiovisuel	joie	0	10	0	0	Nice
02-68-B	2008-06-06	0	1	1	mime	mot	audiovisuel	colere	0	3	3	0	Nice
02-68-B	2008-06-06	0	1	1	mime	mot	audiovisuel	tristesse	0	0	6	0	Nice
02-68-B	2008-06-06	0	1	1	mime	mot	audiovisuel	neutre	0	0	0	10	Nice
02-69-B	2008-04-15	0	1	3	imitation	femme	visuel	joie	0	10	0	0	Nice
02-69-B	2008-04-15	0	1	3	imitation	homme	visuel	neutre	0	0	0	8	Nice
02-69-B	2008-04-15	0	1	3	imitation	homme	visuel	colere	10	0	0	0	Nice
02-69-B	2008-04-15	0	1	3	imitation	femme	visuel	neutre	0	1	0	0	Nice
02-69-B	2008-04-15	0	1	3	imitation	femme	visuel	tristesse	0	0	7	0	Nice
02-69-B	2008-04-15	0	1	3	imitation	homme	visuel	joie	0	6.94	0	0	Nice
02-69-B	2008-04-15	0	1	3	imitation	femme	visuel	colere	9	0	0	0	Nice
02-69-B	2008-04-15	0	1	3	imitation	homme	visuel	tristesse	0	0	10	0	Nice
02-69-B	2008-04-15	0	1	3	mime	mot	visuel	colere	6.22	0	0	0	Nice
02-69-B	2008-04-15	0	1	3	mime	mot	visuel	tristesse	0	0	6	0	Nice
02-69-B	2008-04-15	0	1	3	mime	mot	visuel	neutre	0	0	0	10	Nice
02-69-B	2008-04-15	0	1	3	mime	mot	visuel	joie	0	4	0	0	Nice
02-69-B	2008-04-15	0	1	3	mime	mot	audiovisuel	colere	9	0	0	0	Nice
02-69-B	2008-04-15	0	1	3	mime	mot	audiovisuel	tristesse	0	4	6.1	0	Nice
02-69-B	2008-04-15	0	1	3	mime	mot	audiovisuel	joie	0	10	0	0	Nice
02-69-B	2008-04-15	0	1	3	mime	mot	audiovisuel	neutre	0	0	0	10	Nice
02-69-B	2008-04-15	0	1	3	imitation	femme	audiovisuel	tristesse	0	4	0	0	Nice
02-69-B	2008-04-15	0	1	3	imitation	homme	audiovisuel	colere	7.14	0	0	0	Nice
02-69-B	2008-04-15	0	1	3	imitation	homme	audiovisuel	tristesse	0	0	3	0	Nice
02-69-B	2008-04-15	0	1	3	imitation	homme	audiovisuel	neutre	0	0	0	10	Nice
02-69-B	2008-04-15	0	1	3	imitation	homme	audiovisuel	joie	0	2	0	6.85	Nice
02-69-B	2008-04-15	0	1	3	imitation	femme	audiovisuel	colere	2	0	0	0	Nice
02-69-B	2008-04-15	0	1	3	imitation	femme	audiovisuel	joie	2	0	0	3	Nice
02-69-B	2008-04-15	0	1	3	imitation	femme	audiovisuel	neutre	0	0	0	10	Nice
02-70-B	2008-05-22	0	1	4	mime	mot	visuel	tristesse	0	0	0	8	Nice
02-70-B	2008-05-22	0	1	4	mime	mot	visuel	colere	7	0	0	2	Nice
02-70-B	2008-05-22	0	1	4	mime	mot	visuel	neutre	0	0	0	10	Nice
02-70-B	2008-05-22	0	1	4	mime	mot	visuel	joie	0	8.34	0	0	Nice
02-70-B	2008-05-22	0	1	4	imitation	homme	visuel	neutre	0	5	0	5.02	Nice
02-70-B	2008-05-22	0	1	4	imitation	homme	visuel	joie	0	6	0	0	Nice
02-70-B	2008-05-22	0	1	4	imitation	femme	visuel	tristesse	0	0	7.35	0	Nice
02-70-B	2008-05-22	0	1	4	imitation	femme	visuel	colere	8.92	0	0	0	Nice
02-70-B	2008-05-22	0	1	4	imitation	femme	visuel	joie	0	10	0	0	Nice
02-70-B	2008-05-22	0	1	4	imitation	homme	visuel	colere	7	0	0	0	Nice
02-70-B	2008-05-22	0	1	4	imitation	homme	visuel	tristesse	3	0	6	0	Nice
02-70-B	2008-05-22	0	1	4	imitation	femme	visuel	neutre	0	0	0	6	Nice
02-70-B	2008-05-22	0	1	4	mime	mot	audiovisuel	neutre	0	0	0	10	Nice
02-70-B	2008-05-22	0	1	4	mime	mot	audiovisuel	joie	0	0	0	10	Nice
02-70-B	2008-05-22	0	1	4	mime	mot	audiovisuel	colere	1	0	0	3	Nice
02-70-B	2008-05-22	0	1	4	mime	mot	audiovisuel	tristesse	0	1	0	8.34	Nice
02-70-B	2008-05-22	0	1	4	imitation	femme	audiovisuel	tristesse	0	0	5.52	3.49	Nice
02-70-B	2008-05-22	0	1	4	imitation	homme	audiovisuel	neutre	0	0	0	10	Nice
02-70-B	2008-05-22	0	1	4	imitation	homme	audiovisuel	tristesse	0	0	2	0	Nice
02-70-B	2008-05-22	0	1	4	imitation	homme	audiovisuel	joie	0	1	0	0	Nice
02-70-B	2008-05-22	0	1	4	imitation	femme	audiovisuel	neutre	0	0	0	10	Nice
02-70-B	2008-05-22	0	1	4	imitation	homme	audiovisuel	colere	6.76	0	0	0	Nice
02-70-B	2008-05-22	0	1	4	imitation	femme	audiovisuel	joie	0	4	0	0	Nice
02-70-B	2008-05-22	0	1	4	imitation	femme	visuel	colere	10	0	0	0	Nice
02-71-B	2008-05-09	0	0	4	mime	mot	visuel	neutre	0	0	0	10	Nice
02-71-B	2008-05-09	0	0	4	mime	mot	visuel	tristesse	0	0	0	10	Nice
02-71-B	2008-05-09	0	0	4	mime	mot	visuel	joie	0	7.1	0	0	Nice
02-71-B	2008-05-09	0	0	4	mime	mot	visuel	colere	7	0	0	0	Nice
02-71-B	2008-05-09	0	0	4	imitation	homme	visuel	joie	0	3	0	0	Nice
02-71-B	2008-05-09	0	0	4	imitation	homme	visuel	colere	10	0	0	0	Nice
02-71-B	2008-05-09	0	0	4	imitation	femme	visuel	joie	0	10	0	0	Nice
02-71-B	2008-05-09	0	0	4	imitation	femme	visuel	colere	4	0	0	0	Nice
02-71-B	2008-05-09	0	0	4	imitation	homme	visuel	neutre	0	0	0	10	Nice
02-71-B	2008-05-09	0	0	4	imitation	femme	visuel	tristesse	0	0	5	2	Nice
02-71-B	2008-05-09	0	0	4	imitation	femme	visuel	neutre	0	0	0	3	Nice
02-71-B	2008-05-09	0	0	4	imitation	homme	visuel	tristesse	2	0	2	0	Nice
02-71-B	2008-05-09	0	0	4	mime	mot	audiovisuel	tristesse	0	0	4.98	2.03	Nice
02-71-B	2008-05-09	0	0	4	mime	mot	audiovisuel	neutre	0	0	0	10	Nice
02-71-B	2008-05-09	0	0	4	mime	mot	audiovisuel	joie	0	8	0	0	Nice
02-71-B	2008-05-09	0	0	4	mime	mot	audiovisuel	colere	10	0	0	0	Nice
02-71-B	2008-05-09	0	0	4	imitation	homme	audiovisuel	colere	0	0	0	0	Nice
02-71-B	2008-05-09	0	0	4	imitation	homme	audiovisuel	joie	0	5.22	0	0	Nice
02-71-B	2008-05-09	0	0	4	imitation	homme	audiovisuel	tristesse	0	0	3	0	Nice
02-71-B	2008-05-09	0	0	4	imitation	homme	audiovisuel	neutre	0	0	0	7.72	Nice
02-71-B	2008-05-09	0	0	4	imitation	femme	audiovisuel	tristesse	0	0	0	10	Nice
02-71-B	2008-05-09	0	0	4	imitation	femme	audiovisuel	neutre	0	0	0	8.05	Nice
02-71-B	2008-05-09	0	0	4	imitation	femme	audiovisuel	joie	0	3	0	0	Nice
02-71-B	2008-05-09	0	0	4	imitation	femme	audiovisuel	colere	6.43	0	0	0	Nice
02-72-B	2006-06-22	2	0	3	imitation	homme	visuel	joie	5.02	0	0	2.62	Nice
02-72-B	2006-06-22	2	0	3	imitation	femme	visuel	neutre	6.31	0	0	0	Nice
02-72-B	2006-06-22	2	0	3	imitation	homme	visuel	colere	5.19	0	5.27	0	Nice
02-72-B	2006-06-22	2	0	3	imitation	homme	visuel	tristesse	0	0	0	4.94	Nice
02-72-B	2006-06-22	2	0	3	imitation	femme	visuel	colere	0	0	4.98	0	Nice
02-72-B	2006-06-22	2	0	3	imitation	homme	visuel	neutre	4.98	0	0	5.02	Nice
02-72-B	2006-06-22	2	0	3	imitation	femme	visuel	tristesse	0	0	5.06	0	Nice
02-72-B	2006-06-22	2	0	3	imitation	femme	visuel	joie	5.02	0	0	0	Nice
02-72-B	2006-06-22	2	0	3	mime	mot	visuel	tristesse	0	0	8.13	0	Nice
02-72-B	2006-06-22	2	0	3	mime	mot	visuel	colere	5.06	0	5.06	0	Nice
02-72-B	2006-06-22	2	0	3	mime	mot	visuel	joie	0	4.94	0	0	Nice
02-72-B	2006-06-22	2	0	3	mime	mot	visuel	neutre	0	0	0	10	Nice
02-72-B	2006-06-22	2	0	3	mime	mot	audiovisuel	colere	6.22	0	0	0	Nice
02-72-B	2006-06-22	2	0	3	mime	mot	audiovisuel	joie	0	8.63	0	0	Nice
02-72-B	2006-06-22	2	0	3	mime	mot	audiovisuel	tristesse	0	0	7.8	0	Nice
02-72-B	2006-06-22	2	0	3	mime	mot	audiovisuel	neutre	0	0	0	10	Nice
02-72-B	2006-06-22	2	0	3	imitation	homme	audiovisuel	colere	8.3	0	0	0	Nice
02-72-B	2006-06-22	2	0	3	imitation	femme	audiovisuel	neutre	0	0	0	8.17	Nice
02-72-B	2006-06-22	2	0	3	imitation	homme	audiovisuel	joie	4.94	4.94	0	0	Nice
02-72-B	2006-06-22	2	0	3	imitation	femme	audiovisuel	tristesse	0	2.16	5.15	0	Nice
02-72-B	2006-06-22	2	0	3	imitation	femme	audiovisuel	joie	0	7.43	0	0	Nice
02-72-B	2006-06-22	2	0	3	imitation	homme	audiovisuel	neutre	0	0	0	10	Nice
02-72-B	2006-06-22	2	0	3	imitation	femme	audiovisuel	colere	7.55	1.16	0	0	Nice
02-72-B	2006-06-22	2	0	3	imitation	homme	audiovisuel	tristesse	0	0	6.64	0	Nice
02-73-B	2003-02-21	4	0	1	imitation	femme	visuel	tristesse	0	2	7.39	0	Nice
02-73-B	2003-02-21	4	0	1	imitation	femme	visuel	colere	5.56	3	0	0	Nice
02-73-B	2003-02-21	4	0	1	imitation	homme	visuel	neutre	0	0	0	0	Nice
02-73-B	2003-02-21	4	0	1	imitation	femme	visuel	joie	0	10	0	0	Nice
02-73-B	2003-02-21	4	0	1	imitation	homme	visuel	colere	5	2	0	0	Nice
02-73-B	2003-02-21	4	0	1	imitation	homme	visuel	tristesse	0	0	6.22	0	Nice
02-73-B	2003-02-21	4	0	1	imitation	homme	visuel	joie	0	5.5	0	0	Nice
02-73-B	2003-02-21	4	0	1	imitation	femme	visuel	neutre	0	0	0	10	Nice
02-73-B	2003-02-21	4	0	1	mime	mot	visuel	colere	0	3	0	0	Nice
02-73-B	2003-02-21	4	0	1	mime	mot	visuel	tristesse	0	0	6	0	Nice
02-73-B	2003-02-21	4	0	1	mime	mot	visuel	joie	0	10	0	0	Nice
02-73-B	2003-02-21	4	0	1	imitation	homme	audiovisuel	colere	5.73	2	0	0	Nice
02-73-B	2003-02-21	4	0	1	imitation	femme	audiovisuel	tristesse	0	0	0	0	Nice
02-73-B	2003-02-21	4	0	1	imitation	homme	audiovisuel	joie	0	5.44	0	0	Nice
02-73-B	2003-02-21	4	0	1	imitation	femme	audiovisuel	neutre	0	0	0	6	Nice
02-73-B	2003-02-21	4	0	1	imitation	homme	audiovisuel	tristesse	0	1	1	0	Nice
02-73-B	2003-02-21	4	0	1	imitation	femme	audiovisuel	joie	0	8.35	0	0	Nice
02-73-B	2003-02-21	4	0	1	imitation	homme	audiovisuel	neutre	0	0	0	0	Nice
02-73-B	2003-02-21	4	0	1	imitation	femme	audiovisuel	colere	5.22	5.06	0	0	Nice
02-73-B	2003-02-21	4	0	1	mime	mot	audiovisuel	joie	0	4	0	0	Nice
02-73-B	2003-02-21	4	0	1	mime	mot	audiovisuel	neutre	0	0	0	10	Nice
02-73-B	2003-02-21	4	0	1	mime	mot	audiovisuel	tristesse	0	2	4	0	Nice
02-73-B	2003-02-21	4	0	1	mime	mot	audiovisuel	colere	5	3	0	0	Nice
02-73-B	2003-02-21	4	0	1	mime	mot	visuel	neutre	0	0	0	10	Nice
02-74-B	2003-06-29	4	1	2	mime	mot	visuel	neutre	0	0	0	9.96	Nice
02-74-B	2003-06-29	4	1	2	mime	mot	visuel	tristesse	0	0	5.19	2.37	Nice
02-74-B	2003-06-29	4	1	2	mime	mot	visuel	colere	2	0	0	0	Nice
02-74-B	2003-06-29	4	1	2	mime	mot	visuel	joie	0	5.53	0	0	Nice
02-74-B	2003-06-29	4	1	2	imitation	homme	visuel	colere	0	0	0	0	Nice
02-74-B	2003-06-29	4	1	2	imitation	femme	visuel	joie	0	8.3	0	0	Nice
02-74-B	2003-06-29	4	1	2	imitation	femme	visuel	tristesse	0	0	6	3	Nice
02-74-B	2003-06-29	4	1	2	imitation	femme	visuel	colere	0	0	4	0	Nice
02-74-B	2003-06-29	4	1	2	imitation	femme	visuel	neutre	0	0	0	10	Nice
02-74-B	2003-06-29	4	1	2	imitation	homme	visuel	neutre	0	0	0	10	Nice
02-74-B	2003-06-29	4	1	2	imitation	homme	visuel	tristesse	0	0	0	10	Nice
02-74-B	2003-06-29	4	1	2	imitation	homme	visuel	joie	0	4.24	0	0	Nice
02-74-B	2003-06-29	4	1	2	imitation	femme	audiovisuel	tristesse	0	1	0	0	Nice
02-74-B	2003-06-29	4	1	2	imitation	femme	audiovisuel	joie	0	0	0	0	Nice
02-74-B	2003-06-29	4	1	2	imitation	homme	audiovisuel	tristesse	0	0	2	0	Nice
02-74-B	2003-06-29	4	1	2	imitation	homme	audiovisuel	neutre	0	0	0	8	Nice
02-74-B	2003-06-29	4	1	2	imitation	homme	audiovisuel	joie	0	4	0	4	Nice
02-74-B	2003-06-29	4	1	2	imitation	femme	audiovisuel	colere	0	0	0	0	Nice
02-74-B	2003-06-29	4	1	2	imitation	femme	audiovisuel	neutre	0	0	0	10	Nice
02-74-B	2003-06-29	4	1	2	imitation	homme	audiovisuel	colere	4	0	0	0	Nice
02-74-B	2003-06-29	4	1	2	mime	mot	audiovisuel	neutre	0	0	0	10	Nice
02-74-B	2003-06-29	4	1	2	mime	mot	audiovisuel	tristesse	0	0	0	10	Nice
02-74-B	2003-06-29	4	1	2	mime	mot	audiovisuel	colere	4	0	0	0	Nice
02-74-B	2003-06-29	4	1	2	mime	mot	audiovisuel	joie	0	0	0	7.01	Nice
02-75-B	2004-04-13	4	0	3	imitation	homme	visuel	joie	0	7.61	0	0	Nice
02-75-B	2004-04-13	4	0	3	imitation	homme	visuel	colere	8.65	0	0	0	Nice
02-75-B	2004-04-13	4	0	3	imitation	homme	visuel	colere	6.51	0	0	0	Nice
02-75-B	2004-04-13	4	0	3	imitation	femme	visuel	joie	0	6.37	0	0	Nice
02-75-B	2004-04-13	4	0	3	imitation	femme	visuel	joie	0	7.84	0	0	Nice
02-75-B	2004-04-13	4	0	3	imitation	femme	visuel	tristesse	0	0	8.3	0	Nice
02-75-B	2004-04-13	4	0	3	imitation	homme	visuel	neutre	0	0	0	10	Nice
02-75-B	2004-04-13	4	0	3	imitation	femme	visuel	colere	0	0	8.48	0	Nice
02-75-B	2004-04-13	4	0	3	imitation	femme	visuel	neutre	0	0	0	10	Nice
02-75-B	2004-04-13	4	0	3	imitation	femme	visuel	neutre	0	0	0	10	Nice
02-75-B	2004-04-13	4	0	3	imitation	homme	visuel	tristesse	2.43	0	0	0	Nice
02-75-B	2004-04-13	4	0	3	imitation	homme	visuel	tristesse	0	0	5.15	0	Nice
02-75-B	2004-04-13	4	0	3	mime	mot	visuel	neutre	0	0	0	10	Nice
02-75-B	2004-04-13	4	0	3	mime	mot	visuel	colere	10	0	0	0	Nice
02-75-B	2004-04-13	4	0	3	mime	mot	visuel	joie	0	8.89	0	0	Nice
02-75-B	2004-04-13	4	0	3	mime	mot	visuel	tristesse	0	0	8.48	0	Nice
02-75-B	2004-04-13	4	0	3	mime	mot	audiovisuel	colere	10	0	0	0	Nice
02-75-B	2004-04-13	4	0	3	mime	mot	audiovisuel	neutre	0	0	0	10	Nice
02-75-B	2004-04-13	4	0	3	mime	mot	audiovisuel	neutre	0	1.54	0	5.02	Nice
02-75-B	2004-04-13	4	0	3	mime	mot	audiovisuel	joie	0	7.53	0	0	Nice
02-75-B	2004-04-13	4	0	3	mime	mot	audiovisuel	joie	0	10	0	0	Nice
02-75-B	2004-04-13	4	0	3	mime	mot	audiovisuel	tristesse	0	0	6.76	0	Nice
02-75-B	2004-04-13	4	0	3	imitation	homme	audiovisuel	tristesse	0	0	9	0	Nice
02-75-B	2004-04-13	4	0	3	imitation	femme	audiovisuel	neutre	0	0	0	8.95	Nice
02-75-B	2004-04-13	4	0	3	imitation	homme	audiovisuel	colere	10	0	0	0	Nice
02-75-B	2004-04-13	4	0	3	imitation	homme	audiovisuel	neutre	0	0	0	10	Nice
02-75-B	2004-04-13	4	0	3	imitation	femme	audiovisuel	colere	10	0	0	0	Nice
02-75-B	2004-04-13	4	0	3	imitation	homme	audiovisuel	joie	0	6.41	0	3.3	Nice
02-75-B	2004-04-13	4	0	3	imitation	homme	audiovisuel	joie	0	6.39	0	0	Nice
02-75-B	2004-04-13	4	0	3	imitation	femme	audiovisuel	tristesse	0	0	8.44	0	Nice
02-75-B	2004-04-13	4	0	3	imitation	femme	audiovisuel	tristesse	0	0	10	0	Nice
02-75-B	2004-04-13	4	0	3	imitation	femme	audiovisuel	joie	0	5.97	0	0	Nice
02-76-B	2004-05-11	4	0	2	mime	mot	visuel	colere	10	0	0	0	Nice
02-76-B	2004-05-11	4	0	2	mime	mot	visuel	joie	0	10	0	0	Nice
02-76-B	2004-05-11	4	0	2	mime	mot	visuel	neutre	0	0	0	10	Nice
02-76-B	2004-05-11	4	0	2	mime	mot	visuel	tristesse	0	0	10	0	Nice
02-76-B	2004-05-11	4	0	2	imitation	femme	visuel	colere	10	0	0	0	Nice
02-76-B	2004-05-11	4	0	2	imitation	homme	visuel	neutre	0	0	0	10	Nice
02-76-B	2004-05-11	4	0	2	imitation	homme	visuel	tristesse	2	0	0	0	Nice
02-76-B	2004-05-11	4	0	2	imitation	homme	visuel	joie	0	10	0	0	Nice
02-76-B	2004-05-11	4	0	2	imitation	homme	visuel	colere	10	0	0	0	Nice
02-76-B	2004-05-11	4	0	2	imitation	femme	visuel	joie	0	0	0	0	Nice
02-76-B	2004-05-11	4	0	2	imitation	femme	visuel	tristesse	0	2	7.26	0	Nice
02-76-B	2004-05-11	4	0	2	imitation	femme	visuel	neutre	0	0	0	9.96	Nice
02-76-B	2004-05-11	4	0	2	imitation	femme	audiovisuel	tristesse	0	0	7.46	0	Nice
02-76-B	2004-05-11	4	0	2	imitation	homme	audiovisuel	joie	0	10	0	0	Nice
02-76-B	2004-05-11	4	0	2	imitation	homme	audiovisuel	colere	6.1	2	0	0	Nice
02-76-B	2004-05-11	4	0	2	imitation	femme	audiovisuel	neutre	0	0	0	10	Nice
02-76-B	2004-05-11	4	0	2	imitation	femme	audiovisuel	colere	10	0	0	0	Nice
02-76-B	2004-05-11	4	0	2	imitation	homme	audiovisuel	neutre	0	0	0	10	Nice
02-76-B	2004-05-11	4	0	2	imitation	femme	audiovisuel	joie	0	10	0	0	Nice
02-76-B	2004-05-11	4	0	2	imitation	homme	audiovisuel	tristesse	0	0	10	0	Nice
02-76-B	2004-05-11	4	0	2	mime	mot	audiovisuel	colere	10	0	0	0	Nice
02-76-B	2004-05-11	4	0	2	mime	mot	audiovisuel	neutre	0	0	0	6	Nice
02-76-B	2004-05-11	4	0	2	mime	mot	audiovisuel	tristesse	0	0	7.39	0	Nice
02-76-B	2004-05-11	4	0	2	mime	mot	audiovisuel	joie	0	10	0	0	Nice
02-77-B	2004-07-12	4	0	4	mime	mot	visuel	joie	0	10	0	0	Nice
02-77-B	2004-07-12	4	0	4	mime	mot	visuel	neutre	0	0	0	10	Nice
02-77-B	2004-07-12	4	0	4	mime	mot	visuel	tristesse	0	0	7	0	Nice
02-77-B	2004-07-12	4	0	4	mime	mot	visuel	colere	0	0	6	0	Nice
02-77-B	2004-07-12	4	0	4	imitation	femme	visuel	colere	7	0	0	0	Nice
02-77-B	2004-07-12	4	0	4	imitation	homme	visuel	tristesse	0	0	6	0	Nice
02-77-B	2004-07-12	4	0	4	imitation	femme	visuel	joie	0	10	0	0	Nice
02-77-B	2004-07-12	4	0	4	imitation	homme	visuel	colere	0	8	0	0	Nice
02-77-B	2004-07-12	4	0	4	imitation	homme	visuel	joie	0	10	0	0	Nice
02-77-B	2004-07-12	4	0	4	imitation	femme	visuel	neutre	0	0	0	9	Nice
02-77-B	2004-07-12	4	0	4	imitation	homme	visuel	neutre	0	0	0	10	Nice
02-77-B	2004-07-12	4	0	4	imitation	femme	visuel	tristesse	0	5	5	0	Nice
02-77-B	2004-07-12	4	0	4	mime	mot	audiovisuel	joie	0	9	0	0	Nice
02-77-B	2004-07-12	4	0	4	mime	mot	audiovisuel	colere	7.38	0	0	0	Nice
02-77-B	2004-07-12	4	0	4	mime	mot	audiovisuel	tristesse	0	0	0	0	Nice
02-77-B	2004-07-12	4	0	4	mime	mot	audiovisuel	neutre	0	5	0	5	Nice
02-77-B	2004-07-12	4	0	4	imitation	homme	audiovisuel	neutre	0	0	0	8	Nice
02-77-B	2004-07-12	4	0	4	imitation	homme	audiovisuel	tristesse	0	5	5	0	Nice
02-77-B	2004-07-12	4	0	4	imitation	femme	audiovisuel	neutre	0	0	0	8	Nice
02-77-B	2004-07-12	4	0	4	imitation	femme	audiovisuel	tristesse	0	2	5	0	Nice
02-77-B	2004-07-12	4	0	4	imitation	femme	audiovisuel	colere	3	3	0	0	Nice
02-77-B	2004-07-12	4	0	4	imitation	homme	audiovisuel	colere	6	0	0	0	Nice
02-77-B	2004-07-12	4	0	4	imitation	homme	audiovisuel	joie	0	9	0	0	Nice
02-77-B	2004-07-12	4	0	4	imitation	femme	audiovisuel	joie	0	8	0	0	Nice
02-78-B	2004-04-13	4	1	1	imitation	homme	visuel	neutre	0	0	1	0	Nice
02-78-B	2004-04-13	4	1	1	imitation	femme	visuel	tristesse	0	0	10	0	Nice
02-78-B	2004-04-13	4	1	1	imitation	femme	visuel	neutre	0	0	0	10	Nice
02-78-B	2004-04-13	4	1	1	imitation	homme	visuel	tristesse	0	0	10	0	Nice
02-78-B	2004-04-13	4	1	1	imitation	homme	visuel	colere	8.55	1	0	0	Nice
02-78-B	2004-04-13	4	1	1	imitation	homme	visuel	joie	0	10	0	0	Nice
02-78-B	2004-04-13	4	1	1	imitation	femme	visuel	colere	10	0	0	0	Nice
02-78-B	2004-04-13	4	1	1	imitation	femme	visuel	joie	0	10	0	0	Nice
02-78-B	2004-04-13	4	1	1	mime	mot	visuel	neutre	0	0	0	0	Nice
02-78-B	2004-04-13	4	1	1	mime	mot	visuel	tristesse	0	0	3	0	Nice
02-78-B	2004-04-13	4	1	1	mime	mot	visuel	joie	0	9	0	0	Nice
02-78-B	2004-04-13	4	1	1	mime	mot	visuel	colere	7	0	0	0	Nice
02-78-B	2004-04-13	4	1	1	imitation	femme	audiovisuel	neutre	0	0	0	5	Nice
02-78-B	2004-04-13	4	1	1	imitation	femme	audiovisuel	joie	0	10	0	0	Nice
02-78-B	2004-04-13	4	1	1	imitation	homme	audiovisuel	colere	8	0	0	0	Nice
02-78-B	2004-04-13	4	1	1	imitation	homme	audiovisuel	neutre	0	0	0	10	Nice
02-78-B	2004-04-13	4	1	1	imitation	femme	audiovisuel	tristesse	0	0	10	0	Nice
02-78-B	2004-04-13	4	1	1	imitation	homme	audiovisuel	joie	0	10	0	0	Nice
02-78-B	2004-04-13	4	1	1	imitation	femme	audiovisuel	colere	7.05	2	0	0	Nice
02-78-B	2004-04-13	4	1	1	imitation	homme	audiovisuel	tristesse	0	0	10	0	Nice
02-78-B	2004-04-13	4	1	1	mime	mot	audiovisuel	neutre	0	0	0	10	Nice
02-78-B	2004-04-13	4	1	1	mime	mot	audiovisuel	joie	0	10	0	0	Nice
02-78-B	2004-04-13	4	1	1	mime	mot	audiovisuel	colere	6.35	0	0	0	Nice
02-78-B	2004-04-13	4	1	1	mime	mot	audiovisuel	tristesse	0	0	10	0	Nice
02-79-B	2004-09-03	4	1	4	mime	mot	visuel	neutre	0	0	0	10	Nice
02-79-B	2004-09-03	4	1	4	mime	mot	visuel	colere	10	0	0	0	Nice
02-79-B	2004-09-03	4	1	4	mime	mot	visuel	tristesse	0	0	7	0	Nice
02-79-B	2004-09-03	4	1	4	mime	mot	visuel	joie	0	10	0	0	Nice
02-79-B	2004-09-03	4	1	4	imitation	femme	visuel	neutre	0	0	0	10	Nice
02-79-B	2004-09-03	4	1	4	imitation	femme	visuel	joie	0	8	0	0	Nice
02-79-B	2004-09-03	4	1	4	imitation	homme	visuel	colere	0	0	0	0	Nice
02-79-B	2004-09-03	4	1	4	imitation	homme	visuel	tristesse	0	0	7	0	Nice
02-79-B	2004-09-03	4	1	4	imitation	homme	visuel	neutre	0	0	0	10	Nice
02-79-B	2004-09-03	4	1	4	imitation	femme	visuel	colere	5.19	0	0	0	Nice
02-79-B	2004-09-03	4	1	4	imitation	femme	visuel	tristesse	0	0	8.17	0	Nice
02-79-B	2004-09-03	4	1	4	imitation	homme	visuel	joie	0	7.97	0	0	Nice
02-79-B	2004-09-03	4	1	4	mime	mot	audiovisuel	joie	0	9	0	0	Nice
02-79-B	2004-09-03	4	1	4	mime	mot	audiovisuel	neutre	0	0	0	10	Nice
02-79-B	2004-09-03	4	1	4	mime	mot	audiovisuel	tristesse	0	0	6	0	Nice
02-79-B	2004-09-03	4	1	4	mime	mot	audiovisuel	colere	9	0	0	0	Nice
02-79-B	2004-09-03	4	1	4	imitation	femme	audiovisuel	colere	7	0	0	0	Nice
02-79-B	2004-09-03	4	1	4	imitation	femme	audiovisuel	joie	0	10	0	0	Nice
02-79-B	2004-09-03	4	1	4	imitation	homme	audiovisuel	tristesse	0	0	8	0	Nice
02-79-B	2004-09-03	4	1	4	imitation	homme	audiovisuel	neutre	0	0	0	10	Nice
02-79-B	2004-09-03	4	1	4	imitation	homme	audiovisuel	colere	0	10	0	0	Nice
02-79-B	2004-09-03	4	1	4	imitation	femme	audiovisuel	tristesse	0	0	8.87	0	Nice
02-79-B	2004-09-03	4	1	4	imitation	homme	audiovisuel	joie	0	10	0	0	Nice
02-79-B	2004-09-03	4	1	4	imitation	femme	audiovisuel	neutre	0	0	0	8	Nice
02-80-B	2003-03-31	4	0	2	mime	mot	visuel	joie	0	9	0	0	Nice
02-80-B	2003-03-31	4	0	2	mime	mot	visuel	colere	1	0	0	0	Nice
02-80-B	2003-03-31	4	0	2	mime	mot	visuel	tristesse	0	0	4	2	Nice
02-80-B	2003-03-31	4	0	2	mime	mot	visuel	neutre	0	0	0	6.35	Nice
02-80-B	2003-03-31	4	0	2	imitation	homme	visuel	colere	0	0	0	0	Nice
02-80-B	2003-03-31	4	0	2	imitation	homme	visuel	neutre	0	0	0	10	Nice
02-80-B	2003-03-31	4	0	2	imitation	femme	visuel	joie	0	10	0	0	Nice
02-80-B	2003-03-31	4	0	2	imitation	femme	visuel	colere	4	0	0	0	Nice
02-80-B	2003-03-31	4	0	2	imitation	femme	visuel	neutre	0	0	0	10	Nice
02-80-B	2003-03-31	4	0	2	imitation	femme	visuel	tristesse	0	0	10	0	Nice
02-80-B	2003-03-31	4	0	2	imitation	homme	visuel	joie	0	10	0	0	Nice
02-80-B	2003-03-31	4	0	2	imitation	homme	visuel	tristesse	0	0	6.31	0	Nice
02-80-B	2003-03-31	4	0	2	imitation	femme	audiovisuel	joie	0	8	0	0	Nice
02-80-B	2003-03-31	4	0	2	imitation	homme	audiovisuel	colere	2	0	0	0	Nice
02-80-B	2003-03-31	4	0	2	imitation	homme	audiovisuel	joie	0	10	0	0	Nice
02-80-B	2003-03-31	4	0	2	imitation	femme	audiovisuel	colere	6.64	0	0	0	Nice
02-80-B	2003-03-31	4	0	2	imitation	homme	audiovisuel	neutre	0	0	0	0	Nice
02-80-B	2003-03-31	4	0	2	imitation	homme	audiovisuel	tristesse	0	0	5.98	0	Nice
02-80-B	2003-03-31	4	0	2	imitation	femme	audiovisuel	neutre	0	0	0	6	Nice
02-80-B	2003-03-31	4	0	2	imitation	femme	audiovisuel	tristesse	0	0	0	0	Nice
02-80-B	2003-03-31	4	0	2	mime	mot	audiovisuel	tristesse	0	0	4	0	Nice
02-80-B	2003-03-31	4	0	2	mime	mot	audiovisuel	neutre	0	0	0	10	Nice
02-80-B	2003-03-31	4	0	2	mime	mot	audiovisuel	joie	0	7.84	0	0	Nice
02-80-B	2003-03-31	4	0	2	mime	mot	audiovisuel	colere	7	0	0	0	Nice
02-82-B	2004-11-01	4	1	3	imitation	femme	visuel	joie	0	8.17	0	0	Nice
02-82-B	2004-11-01	4	1	3	imitation	homme	visuel	tristesse	0	0	0	9	Nice
02-82-B	2004-11-01	4	1	3	imitation	homme	visuel	neutre	0	0	0	10	Nice
02-82-B	2004-11-01	4	1	3	imitation	homme	visuel	joie	0	10	0	0	Nice
02-82-B	2004-11-01	4	1	3	imitation	femme	visuel	neutre	0	0	0	10	Nice
02-82-B	2004-11-01	4	1	3	imitation	femme	visuel	colere	7.93	0	0	0	Nice
02-82-B	2004-11-01	4	1	3	imitation	femme	visuel	tristesse	0	0	0	10	Nice
02-82-B	2004-11-01	4	1	3	imitation	homme	visuel	colere	10	0	0	0	Nice
02-82-B	2004-11-01	4	1	3	mime	mot	visuel	joie	0	9.23	0	0	Nice
02-82-B	2004-11-01	4	1	3	mime	mot	visuel	neutre	0	0	0	10	Nice
02-82-B	2004-11-01	4	1	3	mime	mot	visuel	tristesse	0	0	0	0	Nice
02-82-B	2004-11-01	4	1	3	mime	mot	visuel	colere	10	0	0	0	Nice
02-82-B	2004-11-01	4	1	3	mime	mot	audiovisuel	colere	0	0	0	10	Nice
02-82-B	2004-11-01	4	1	3	mime	mot	audiovisuel	neutre	0	0	0	10	Nice
02-82-B	2004-11-01	4	1	3	mime	mot	audiovisuel	joie	0	6	0	0	Nice
02-82-B	2004-11-01	4	1	3	mime	mot	audiovisuel	tristesse	0	0	0	0	Nice
02-82-B	2004-11-01	4	1	3	imitation	femme	audiovisuel	tristesse	0	0	0	0	Nice
02-82-B	2004-11-01	4	1	3	imitation	homme	audiovisuel	joie	0	4	0	2	Nice
02-82-B	2004-11-01	4	1	3	imitation	femme	audiovisuel	neutre	0	0	0	10	Nice
02-82-B	2004-11-01	4	1	3	imitation	homme	audiovisuel	tristesse	4	0	3	0	Nice
02-82-B	2004-11-01	4	1	3	imitation	homme	audiovisuel	colere	7	0	0	0	Nice
02-82-B	2004-11-01	4	1	3	imitation	femme	audiovisuel	joie	0	6.89	0	2.24	Nice
02-82-B	2004-11-01	4	1	3	imitation	femme	audiovisuel	colere	4.56	0	0	0	Nice
02-82-B	2004-11-01	4	1	3	imitation	homme	audiovisuel	neutre	0	0	0	8	Nice
02-83-B	2004-03-10	4	1	4	mime	mot	visuel	neutre	0	0	0	10	Nice
02-83-B	2004-03-10	4	1	4	mime	mot	visuel	joie	0	10	0	0	Nice
02-83-B	2004-03-10	4	1	4	mime	mot	visuel	tristesse	0	2	5	0	Nice
02-83-B	2004-03-10	4	1	4	mime	mot	visuel	colere	4	0	0	0	Nice
02-83-B	2004-03-10	4	1	4	imitation	femme	visuel	colere	4	0	0	0	Nice
02-83-B	2004-03-10	4	1	4	imitation	femme	visuel	tristesse	0	2	2	0	Nice
02-83-B	2004-03-10	4	1	4	imitation	femme	visuel	joie	0	10	0	0	Nice
02-83-B	2004-03-10	4	1	4	imitation	homme	visuel	tristesse	0	0	6	0	Nice
02-83-B	2004-03-10	4	1	4	imitation	homme	visuel	colere	10	0	0	0	Nice
02-83-B	2004-03-10	4	1	4	imitation	homme	visuel	neutre	0	0	0	6	Nice
02-83-B	2004-03-10	4	1	4	imitation	homme	visuel	joie	0	7.84	0	2.03	Nice
02-83-B	2004-03-10	4	1	4	imitation	femme	visuel	neutre	0	0	0	8.47	Nice
02-83-B	2004-03-10	4	1	4	mime	mot	audiovisuel	joie	0	10	0	0	Nice
02-83-B	2004-03-10	4	1	4	mime	mot	audiovisuel	neutre	0	0	0	10	Nice
02-83-B	2004-03-10	4	1	4	mime	mot	audiovisuel	colere	6.72	0	0	0	Nice
02-83-B	2004-03-10	4	1	4	mime	mot	audiovisuel	tristesse	0	0	10	0	Nice
02-83-B	2004-03-10	4	1	4	imitation	femme	audiovisuel	colere	6.02	0	0	0	Nice
02-83-B	2004-03-10	4	1	4	imitation	homme	audiovisuel	tristesse	0	0	0	0	Nice
02-83-B	2004-03-10	4	1	4	imitation	femme	audiovisuel	neutre	0	4	0	6	Nice
02-83-B	2004-03-10	4	1	4	imitation	homme	audiovisuel	colere	5.24	0	0	0	Nice
02-83-B	2004-03-10	4	1	4	imitation	homme	audiovisuel	neutre	0	7.22	0	0	Nice
02-83-B	2004-03-10	4	1	4	imitation	femme	audiovisuel	tristesse	0	0	7.8	0	Nice
02-83-B	2004-03-10	4	1	4	imitation	femme	audiovisuel	joie	0	8	0	0	Nice
02-83-B	2004-03-10	4	1	4	imitation	homme	audiovisuel	joie	0	9	0	0	Nice
02-84-B	2003-12-13	4	1	3	imitation	homme	visuel	tristesse	0	0	0	7.39	Nice
02-84-B	2003-12-13	4	1	3	imitation	femme	visuel	neutre	0	0	0	10	Nice
02-84-B	2003-12-13	4	1	3	imitation	homme	visuel	joie	0	10	0	0	Nice
02-84-B	2003-12-13	4	1	3	imitation	femme	visuel	joie	0	10	0	0	Nice
02-84-B	2003-12-13	4	1	3	imitation	femme	visuel	colere	0	0	0	0	Nice
02-84-B	2003-12-13	4	1	3	imitation	homme	visuel	neutre	0	0	0	0	Nice
02-84-B	2003-12-13	4	1	3	imitation	femme	visuel	tristesse	0	0	0	0	Nice
02-84-B	2003-12-13	4	1	3	imitation	homme	visuel	colere	10	0	0	0	Nice
02-84-B	2003-12-13	4	1	3	mime	mot	visuel	joie	0	10	0	0	Nice
02-84-B	2003-12-13	4	1	3	mime	mot	visuel	colere	5	1	0	0	Nice
02-84-B	2003-12-13	4	1	3	mime	mot	visuel	tristesse	0	0	9.95	0	Nice
02-84-B	2003-12-13	4	1	3	mime	mot	visuel	neutre	0	0	0	10	Nice
02-84-B	2003-12-13	4	1	3	mime	mot	audiovisuel	neutre	0	2	0	4.32	Nice
02-84-B	2003-12-13	4	1	3	mime	mot	audiovisuel	tristesse	0	0	10	0	Nice
02-84-B	2003-12-13	4	1	3	mime	mot	audiovisuel	joie	0	10	0	0	Nice
02-84-B	2003-12-13	4	1	3	mime	mot	audiovisuel	colere	10	0	0	0	Nice
02-84-B	2003-12-13	4	1	3	imitation	homme	audiovisuel	joie	0	7.14	0	1.78	Nice
02-84-B	2003-12-13	4	1	3	imitation	homme	audiovisuel	neutre	0	0	0	3	Nice
02-84-B	2003-12-13	4	1	3	imitation	femme	audiovisuel	joie	0	8.12	0	0	Nice
02-84-B	2003-12-13	4	1	3	imitation	femme	audiovisuel	neutre	0	0	0	10	Nice
02-84-B	2003-12-13	4	1	3	imitation	homme	audiovisuel	tristesse	0	0	0	0	Nice
02-84-B	2003-12-13	4	1	3	imitation	femme	audiovisuel	colere	0	0	6.85	0	Nice
02-84-B	2003-12-13	4	1	3	imitation	femme	audiovisuel	tristesse	0	0	7.8	0	Nice
02-84-B	2003-12-13	4	1	3	imitation	homme	audiovisuel	colere	6.6	2	0	0	Nice
02-85-B	2004-03-24	4	0	1	imitation	homme	visuel	joie	0	10	0	0	Nice
02-85-B	2004-03-24	4	0	1	imitation	femme	visuel	neutre	0	0	0	10	Nice
02-85-B	2004-03-24	4	0	1	imitation	homme	visuel	colere	10	0	0	0	Nice
02-85-B	2004-03-24	4	0	1	imitation	femme	visuel	colere	10	0	0	0	Nice
02-85-B	2004-03-24	4	0	1	imitation	femme	visuel	tristesse	0	0	8.8	0	Nice
02-85-B	2004-03-24	4	0	1	imitation	homme	visuel	neutre	0	0	0	10	Nice
02-85-B	2004-03-24	4	0	1	imitation	homme	visuel	tristesse	0	0	7.51	0	Nice
02-85-B	2004-03-24	4	0	1	imitation	femme	visuel	joie	0	8.76	0	0	Nice
02-85-B	2004-03-24	4	0	1	mime	mot	visuel	colere	8.05	0	0	0	Nice
02-85-B	2004-03-24	4	0	1	mime	mot	visuel	neutre	0	0	0	10	Nice
02-85-B	2004-03-24	4	0	1	mime	mot	visuel	joie	0	10	0	0	Nice
02-85-B	2004-03-24	4	0	1	mime	mot	visuel	tristesse	0	0	10	0	Nice
02-85-B	2004-03-24	4	0	1	imitation	homme	audiovisuel	joie	0	8.13	0	0	Nice
02-85-B	2004-03-24	4	0	1	imitation	homme	audiovisuel	tristesse	0	0	10	0	Nice
02-85-B	2004-03-24	4	0	1	imitation	homme	audiovisuel	neutre	0	0	0	8.96	Nice
02-85-B	2004-03-24	4	0	1	imitation	homme	audiovisuel	colere	10	0	0	0	Nice
02-85-B	2004-03-24	4	0	1	imitation	femme	audiovisuel	neutre	0	0	0	5.06	Nice
02-85-B	2004-03-24	4	0	1	imitation	femme	audiovisuel	tristesse	0	0	0	0	Nice
02-85-B	2004-03-24	4	0	1	imitation	femme	audiovisuel	colere	8.63	0	0	0	Nice
02-85-B	2004-03-24	4	0	1	imitation	femme	audiovisuel	joie	0	1.61	0	8.18	Nice
02-85-B	2004-03-24	4	0	1	mime	mot	audiovisuel	joie	0	10	0	0	Nice
02-85-B	2004-03-24	4	0	1	mime	mot	audiovisuel	neutre	0	0	0	10	Nice
02-85-B	2004-03-24	4	0	1	mime	mot	audiovisuel	colere	10	0	0	0	Nice
02-85-B	2004-03-24	4	0	1	mime	mot	audiovisuel	tristesse	0	0	8.88	0	Nice
02-86-B	2004-08-16	4	1	2	mime	mot	visuel	joie	0	10	0	0	Nice
02-86-B	2004-08-16	4	1	2	mime	mot	visuel	tristesse	0	0	0	7	Nice
02-86-B	2004-08-16	4	1	2	mime	mot	visuel	neutre	0	0	0	10	Nice
02-86-B	2004-08-16	4	1	2	mime	mot	visuel	colere	6.22	0	0	0	Nice
02-86-B	2004-08-16	4	1	2	imitation	femme	visuel	neutre	0	0	0	10	Nice
02-86-B	2004-08-16	4	1	2	imitation	femme	visuel	joie	0	10	0	0	Nice
02-86-B	2004-08-16	4	1	2	imitation	femme	visuel	tristesse	0	0	0	0	Nice
02-86-B	2004-08-16	4	1	2	imitation	homme	visuel	colere	0	0	0	5	Nice
02-86-B	2004-08-16	4	1	2	imitation	homme	visuel	joie	0	10	0	0	Nice
02-86-B	2004-08-16	4	1	2	imitation	femme	visuel	colere	8.92	0	0	0	Nice
02-86-B	2004-08-16	4	1	2	imitation	homme	visuel	tristesse	0	0	2	0	Nice
02-86-B	2004-08-16	4	1	2	imitation	homme	visuel	neutre	0	0	0	10	Nice
02-86-B	2004-08-16	4	1	2	imitation	femme	audiovisuel	tristesse	0	0	6.15	0	Nice
02-86-B	2004-08-16	4	1	2	imitation	homme	audiovisuel	colere	5.81	0	0	0	Nice
02-86-B	2004-08-16	4	1	2	imitation	homme	audiovisuel	tristesse	0	0	5.17	0	Nice
02-86-B	2004-08-16	4	1	2	imitation	femme	audiovisuel	colere	6.1	0	0	2	Nice
02-86-B	2004-08-16	4	1	2	imitation	femme	audiovisuel	neutre	0	0	0	10	Nice
[truncated: 1,875 more rows]
