# Supplementary material for: Children Facial Expression Production: Influence of Age, Gender, Emotion Subtype, Elicitation Condition and Culture
Source: Front Psychol. 2018 Apr 4;9:446. doi: 10.3389/fpsyg.2018.00446 (PMC5894457; doi:10.3389/fpsyg.2018.00446)
Supplement: Supplementary file 1 [file Data_Sheet_1.ZIP › Script emotion nettoyé/emotion_DM.R]

# Importation
library(readxl)
data <- read_excel("emotion_base.xlsx")
data <- as.data.frame(data)
data$scolarite_bis <- data$scolarite

# Classification des variables
var_quanti <- c('scolarite', 'noteColere', 'noteJoie','noteTristesse', 'noteNeutre')
var_quali <- c('scolarite_bis', 'sexe', 'ordre_passation', 'tâche','support', 'modalité', 'Emotion_attendue', 'villes')

data[, var_quanti] <- sapply(data[, var_quanti], function(x) {as.numeric(as.character(x))})
data[, var_quali] <- lapply(data[, var_quali], function(x) {as.factor(x)})

var_explicatives <-  c("scolarite", "sexe", "support", "ordre_passation", "tâche", 
                       "modalité", "Emotion_attendue", "villes")          
  
# Recodage des variables
data$sexe <- as.factor(ifelse(data$sexe == 0, 'G', 'F'))
levels(data$scolarite_bis) <- c('CP', 'CE1', 'CE2', 'CM1', 'CM2')
levels(data$'Emotion_attendue')[levels(data$'Emotion_attendue') %in% c('colere', 'colère')] <- 'colere'
levels(data$'Emotion_attendue')[levels(data$'Emotion_attendue') %in% c('triste', 'tristesse', 'tt')] <- 'tristesse'
levels(data$support)[levels(data$support) %in% c('feme', 'femme')] <- 'femme'
data$naissance <- as.Date(data$naissance)

# Construction du score
data$score_dc <- {}

for (i in 1:dim(data)[1]) {
  if (data[i, 'Emotion_attendue'] == 'colere') {data[i, 'score_dc'] <- data[i, 'noteColere']}
  if (data[i, 'Emotion_attendue'] == 'joie') {data[i, 'score_dc'] <- data[i, 'noteJoie']}
  if (data[i, 'Emotion_attendue'] == 'neutre') {data[i, 'score_dc'] <- data[i, 'noteNeutre']}
  if (data[i, 'Emotion_attendue'] == 'tristesse') {data[i, 'score_dc'] <- data[i, 'noteTristesse']}
}
  

# Ordre de passation en numérique
data$ordre_passation <- as.numeric(data$ordre_passation)
